# Supplementary material for: Transcriptomic Profiling of Young Cotyledons Response to Chilling Stress in Two Contrasting Cotton (Gossypium hirsutum L.) Genotypes at the Seedling Stage
Source: Int J Mol Sci. 2020 Jul 19;21(14):5095. doi: 10.3390/ijms21145095 (PMC7404027; doi:10.3390/ijms21145095)
Supplement: Supplementary file 1 [file ijms-21-05095-s001.zip]

Archive with 10 entries (9 files):
- Supplementary Files/
- Supplementary Files/Figure S1.pdf
- Supplementary Files/Figure S2.pdf
- Supplementary Files/Figure S3.pdf
- Supplementary Files/Figure S4.pdf
- Supplementary Files/Table S1 New genes.xlsx
- Supplementary Files/Table S2. Significant GO terms in YM21 and H559 before cold stress.xlsx
- Supplementary Files/Table S3. Significant GO-term enrichment of four significant WGCNA modules.xlsx
- Supplementary Files/Table S4. Transcription factor genes in four significant WGCNA modules.xlsx
- Supplementary Files/Table S5. Primer sequences used in RT-qPCR.xlsx
