# Supplementary material for: Transcriptomic Profiling of Young Cotyledons Response to Chilling Stress in Two Contrasting Cotton (Gossypium hirsutum L.) Genotypes at the Seedling Stage
Source: Int J Mol Sci. 2020 Jul 19;21(14):5095. doi: 10.3390/ijms21145095 (PMC7404027; doi:10.3390/ijms21145095)
Supplement: Supplementary file 1 [file ijms-21-05095-s001.zip › Supplementary Files/Table S1 New genes.xlsx]

## Sheet: new.Annot
Table S1. New genes discovered by RNA-seq.
GeneID	Symbol	Description	KEGG_A_class	KEGG_B_class	Pathway	K_ID	GO Component	GO Function	GO Process
MSTRG.10000	--	-	-	-	-	-	-	-	-
MSTRG.10005	RPS18A	PREDICTED: 40S ribosomal protein S18 [Theobroma cacao]	Genetic Information Processing	Translation	ko03010//Ribosome	K02964	GO:0030529//intracellular ribonucleoprotein complex	GO:0003676//nucleic acid binding;GO:0005198//structural molecule activity	GO:0010467//gene expression
MSTRG.10006	--	PREDICTED: uncharacterized protein LOC108484590 [Gossypium arboreum]	-	-	-	-	-	-	-
MSTRG.10018	AAMP	PREDICTED: angio-associated migratory cell protein-like isoform X1 [Gossypium arboreum]	-	-	-	-	-	-	-
MSTRG.10027	--	shaggy-related protein kinase alpha, partial [Avicennia germinans]	-	-	-	-	-	-	-
MSTRG.10038	--	PREDICTED: cinnamoyl-CoA reductase 1-like [Gossypium hirsutum]	-	-	-	-	-	-	-
MSTRG.1006	--	PREDICTED: glycine, alanine and asparagine-rich protein-like [Gossypium raimondii]	-	-	-	-	-	-	-
MSTRG.10078	RKS1	PREDICTED: G-type lectin S-receptor-like serine/threonine-protein kinase RKS1 [Gossypium hirsutum]	-	-	-	-	-	GO:0004672//protein kinase activity;GO:0032550//purine ribonucleoside binding	GO:0006464//cellular protein modification process;GO:0006796//phosphate-containing compound metabolic process;GO:0008037//cell recognition
MSTRG.10080	--	PREDICTED: uncharacterized protein LOC107959736 [Gossypium hirsutum]	-	-	-	-	-	-	-
MSTRG.10084	GWT1	PREDICTED: GPI-anchored wall transfer protein 1-like isoform X1 [Gossypium arboreum]	Metabolism;Metabolism	Global and overview maps;Glycan biosynthesis and metabolism	ko01100//Metabolic pathways;ko00563//Glycosylphosphatidylinositol(GPI)-anchor biosynthesis	K05283;K05283	-	-	-
MSTRG.1009	--	-	-	-	-	-	-	-	-
MSTRG.10090	At5g45910	PREDICTED: GDSL esterase/lipase At5g45910-like isoform X1 [Gossypium hirsutum]	Metabolism;Metabolism	Global and overview maps;Biosynthesis of other secondary metabolites	ko01110//Biosynthesis of secondary metabolites;ko00901//Indole alkaloid biosynthesis	K21026;K21026	-	GO:0016787//hydrolase activity	GO:0006629//lipid metabolic process
MSTRG.101	xpr1	PREDICTED: SPX and EXS domain-containing protein 1-like isoform X2 [Gossypium arboreum]	-	-	-	-	-	-	-
MSTRG.10100	--	PREDICTED: uncharacterized protein LOC108475156 [Gossypium arboreum]	-	-	-	-	-	-	-
MSTRG.10107	--	Transposon, En/Spm-like protein [Corchorus capsularis]	-	-	-	-	-	-	-
MSTRG.10108	--	PREDICTED: uncharacterized protein LOC105800965 [Gossypium raimondii]	-	-	-	-	-	-	-
MSTRG.10112	CBSX5	PREDICTED: CBS domain-containing protein CBSX5-like [Gossypium hirsutum]	-	-	-	-	-	-	-
MSTRG.10124	ABCB25	PREDICTED: indole-3-acetic acid-amido synthetase GH3.17-like isoform X3 [Gossypium hirsutum]	Environmental Information Processing	Membrane transport	ko02010//ABC transporters	K05657	GO:0031224//intrinsic component of membrane	GO:0015405//P-P-bond-hydrolysis-driven transmembrane transporter activity;GO:0017111//nucleoside-triphosphatase activity;GO:0032550//purine ribonucleoside binding	GO:0044763//single-organism cellular process;GO:0051234//establishment of localization
MSTRG.10139	--	reverse transcriptase [Corchorus capsularis]	-	-	-	-	-	-	-
MSTRG.10146	--	Ribose-5-phosphate isomerase A [Gossypium arboreum]	-	-	-	-	-	-	-
MSTRG.10147	YAK1	PREDICTED: dual specificity protein kinase YAK1-like isoform X1 [Gossypium hirsutum]	-	-	-	-	-	-	-
MSTRG.10155	--	Zinc finger protein [Gossypium arboreum]	-	-	-	-	-	-	-
MSTRG.10163	--	-	-	-	-	-	-	-	-
MSTRG.10165	--	PREDICTED: uncharacterized protein LOC108474113 [Gossypium arboreum]	-	-	-	-	-	-	-
MSTRG.10177	rpoB	DNA-directed RNA polymerase subunit beta [Medicago truncatula]	Metabolism;Metabolism;Metabolism;Genetic Information Processing	Global and overview maps;Nucleotide metabolism;Nucleotide metabolism;Transcription	ko01100//Metabolic pathways;ko00230//Purine metabolism;ko00240//Pyrimidine metabolism;ko03020//RNA polymerase	K03043;K03043;K03043;K03043	GO:0009536//plastid	GO:0001882//nucleoside binding;GO:0034062//RNA polymerase activity	GO:0034645//cellular macromolecule biosynthetic process
MSTRG.10178	petN	cytochrome b6/f complex subunit VIII (chloroplast) [Scopolia parviflora]	Metabolism;Metabolism	Global and overview maps;Energy metabolism	ko01100//Metabolic pathways;ko00195//Photosynthesis	K03689;K03689	-	GO:0009055//electron carrier activity	GO:0043623//cellular protein complex assembly
MSTRG.1019	ATPB	PREDICTED: ATP synthase subunit beta, mitochondrial-like [Gossypium raimondii]	Metabolism;Metabolism	Global and overview maps;Energy metabolism	ko01100//Metabolic pathways;ko00190//Oxidative phosphorylation	K02133;K02133	GO:0033178//proton-transporting two-sector ATPase complex, catalytic domain;GO:0044424//intracellular part	GO:0016820//hydrolase activity, acting on acid anhydrides, catalyzing transmembrane movement of substances;GO:0016887//ATPase activity	GO:0006754//ATP biosynthetic process;GO:1902600//hydrogen ion transmembrane transport
MSTRG.10192	--	PREDICTED: uncharacterized protein LOC105640000 [Jatropha curcas]	-	-	-	-	-	-	-
MSTRG.10198	--	HMG_box domain-containing protein [Cephalotus follicularis]	-	-	-	-	-	-	-
MSTRG.10205	RAPTOR1	PREDICTED: MADS-box protein SVP [Gossypium arboreum]	Cellular Processes	Transport and catabolism	ko04136//Autophagy - other eukaryotes	K07204	GO:0043231//intracellular membrane-bounded organelle	GO:0001071//nucleic acid binding transcription factor activity;GO:0005515//protein binding;GO:0030371//translation repressor activity	GO:0006355//regulation of transcription, DNA-templated;GO:0006605//protein targeting;GO:0006952//defense response;GO:0009555//pollen development;GO:0009628//response to abiotic stimulus;GO:0009755//hormone-mediated signaling pathway;GO:0009863//salicylic acid mediated signaling pathway;GO:0009887//organ morphogenesis;GO:0009909//regulation of flower development;GO:0010074//maintenance of meristem…
MSTRG.10212	At2g20490	PREDICTED: H/ACA ribonucleoprotein complex subunit 3-like protein [Gossypium hirsutum]	Genetic Information Processing	Translation	ko03008//Ribosome biogenesis in eukaryotes	K11130	GO:0005732//small nucleolar ribonucleoprotein complex;GO:0016604//nuclear body;GO:0043232//intracellular non-membrane-bounded organelle	GO:0003723//RNA binding	GO:0000741//karyogamy;GO:0009451//RNA modification;GO:0016072//rRNA metabolic process;GO:0022613//ribonucleoprotein complex biogenesis
MSTRG.10238	CBSDUFCH2	DUF21 domain-containing protein, chloroplastic [Gossypium arboreum]	-	-	-	-	-	-	-
MSTRG.1024	--	PREDICTED: uncharacterized protein LOC107935881 [Gossypium hirsutum]	-	-	-	-	-	-	-
MSTRG.10243	--	hypothetical protein F383_02768 [Gossypium arboreum]	-	-	-	-	-	-	-
MSTRG.10247	PERK9	PREDICTED: pentatricopeptide repeat-containing protein At4g18975, chloroplastic-like [Gossypium hirsutum]	-	-	-	-	GO:0031224//intrinsic component of membrane	GO:0004672//protein kinase activity;GO:0005198//structural molecule activity;GO:0032550//purine ribonucleoside binding	GO:0001558//regulation of cell growth;GO:0006464//cellular protein modification process;GO:0006796//phosphate-containing compound metabolic process
MSTRG.10249	--	Baculoviral IAP repeat-containing 6 [Gossypium arboreum]	-	-	-	-	-	-	-
MSTRG.10253	--	hypothetical protein F383_27618 [Gossypium arboreum]	-	-	-	-	-	-	-
MSTRG.10260	TY3B-I	reverse transcriptase [Corchorus capsularis]	-	-	-	-	-	-	-
MSTRG.10269	GYP7	PREDICTED: TBC1 domain family member 15-like isoform X1 [Gossypium hirsutum]	-	-	-	-	-	-	-
MSTRG.1030	--	PREDICTED: uncharacterized protein LOC108458646 [Gossypium arboreum]	-	-	-	-	-	-	-
MSTRG.10300	--	Glutamate--tRNA ligase 2 [Gossypium arboreum]	-	-	-	-	-	-	-
MSTRG.10328	AtMg01250	PREDICTED: uncharacterized protein LOC105781396 [Gossypium raimondii]	-	-	-	-	-	-	-
MSTRG.10332	--	Phospho-N-acetylmuramoyl-pentapeptide-transferase [Gossypium arboreum]	-	-	-	-	-	-	-
MSTRG.10342	CER1	PREDICTED: protein ECERIFERUM 1-like isoform X1 [Gossypium raimondii]	Metabolism;Metabolism	Global and overview maps;Lipid metabolism	ko01110//Biosynthesis of secondary metabolites;ko00073//Cutin, suberine and wax biosynthesis	K15404;K15404	-	-	-
MSTRG.1036	COX11	PREDICTED: cytochrome c oxidase assembly protein COX11, mitochondrial [Cucumis sativus]	Metabolism;Metabolism	Global and overview maps;Energy metabolism	ko01100//Metabolic pathways;ko00190//Oxidative phosphorylation	K02258;K02258	-	-	-
MSTRG.10365	--	PREDICTED: uncharacterized protein LOC107951237 [Gossypium hirsutum]	-	-	-	-	-	-	-
MSTRG.10368	--	-	-	-	-	-	-	-	-
MSTRG.10372	--	-	-	-	-	-	-	-	-
MSTRG.10377	At5g60570	PREDICTED: F-box/kelch-repeat protein At5g60570-like [Gossypium hirsutum]	-	-	-	-	-	-	-
MSTRG.10388	--	BRISC complex subunit Abro1 [Gossypium arboreum]	-	-	-	-	-	-	-
MSTRG.1040	--	ATP-dependent RNA helicase A [Gossypium arboreum]	-	-	-	-	-	-	-
MSTRG.10400	--	hypothetical protein F383_21983 [Gossypium arboreum]	-	-	-	-	-	-	-
MSTRG.10404	--	-	-	-	-	-	-	-	-
MSTRG.10408	--	hypothetical protein F383_09487 [Gossypium arboreum]	-	-	-	-	-	-	-
MSTRG.10414	--	PREDICTED: ATP synthase subunit delta', mitochondrial-like [Gossypium hirsutum]	Metabolism;Metabolism	Global and overview maps;Energy metabolism	ko01100//Metabolic pathways;ko00190//Oxidative phosphorylation	K02134;K02134	-	-	-
MSTRG.10415	--	hypothetical protein F383_06736 [Gossypium arboreum]	-	-	-	-	-	-	-
MSTRG.10416	--	PREDICTED: probable N-acetyltransferase san isoform X5 [Gossypium hirsutum]	-	-	-	-	-	-	-
MSTRG.10417	--	PREDICTED: mediator of RNA polymerase II transcription subunit 27-like [Gossypium hirsutum]	-	-	-	-	GO:0043234//protein complex	GO:0016772//transferase activity, transferring phosphorus-containing groups	GO:0006796//phosphate-containing compound metabolic process;GO:0009072//aromatic amino acid family metabolic process;GO:0010468//regulation of gene expression;GO:0034645//cellular macromolecule biosynthetic process
MSTRG.10418	ITN1	PREDICTED: ankyrin repeat-containing protein At3g12360-like [Gossypium hirsutum]	-	-	-	-	GO:0031224//intrinsic component of membrane	-	GO:0006970//response to osmotic stress;GO:0008104//protein localization
MSTRG.10426	--	PREDICTED: putative H/ACA ribonucleoprotein complex subunit 1-like protein 1 [Gossypium hirsutum]	-	-	-	-	-	-	-
MSTRG.10444	--	PREDICTED: uncharacterized protein LOC108485987 [Gossypium arboreum]	-	-	-	-	-	-	-
MSTRG.10449	--	-	-	-	-	-	-	-	-
MSTRG.10450	--	F-box/LRR-repeat 17 [Gossypium arboreum]	-	-	-	-	-	-	-
MSTRG.10451	--	Acetyl-coenzyme A synthetase [Gossypium arboreum]	-	-	-	-	-	-	-
MSTRG.10455	--	PREDICTED: mitochondrial arginine transporter BAC2 [Gossypium arboreum]	-	-	-	-	GO:0031224//intrinsic component of membrane	-	-
MSTRG.10458	At3g03770	PREDICTED: probable inactive leucine-rich repeat receptor-like protein kinase At3g03770 [Gossypium arboreum]	-	-	-	-	-	GO:0016772//transferase activity, transferring phosphorus-containing groups;GO:0032550//purine ribonucleoside binding	GO:0006464//cellular protein modification process;GO:0006796//phosphate-containing compound metabolic process
MSTRG.10462	--	-	-	-	-	-	-	-	-
MSTRG.10467	--	-	-	-	-	-	-	-	-
MSTRG.1048	--	PREDICTED: uncharacterized protein LOC108455359 [Gossypium arboreum]	-	-	-	-	-	-	-
MSTRG.10482	--	WD repeat-containing 87 [Gossypium arboreum]	-	-	-	-	-	-	-
MSTRG.1049	PUX7	PREDICTED: plant UBX domain-containing protein 7 isoform X1 [Gossypium arboreum]	-	-	-	-	-	-	-
MSTRG.10491	--	putative serine/threonine-protein kinase gdt4 [Gossypium arboreum]	-	-	-	-	-	-	-
MSTRG.10494	Os01g0270100	PREDICTED: cysteine proteinase inhibitor 6-like [Gossypium hirsutum]	-	-	-	-	GO:0043231//intracellular membrane-bounded organelle;GO:0044444//cytoplasmic part	GO:0004857//enzyme inhibitor activity;GO:0046914//transition metal ion binding	GO:0006970//response to osmotic stress;GO:0010466//negative regulation of peptidase activity
MSTRG.10505	--	-	-	-	-	-	-	-	-
MSTRG.10510	--	-	-	-	-	-	-	-	-
MSTRG.10512	--	hypothetical protein F383_37791 [Gossypium arboreum]	-	-	-	-	-	-	-
MSTRG.10523	--	Ubiquinol-cytochrome c reductase complex 6.7 kDa [Gossypium arboreum]	-	-	-	-	-	-	-
MSTRG.10526	Os01g0810000	Embryo sac development arrest 14 isoform 1 [Theobroma cacao]	-	-	-	-	GO:0030684//preribosome;GO:0043231//intracellular membrane-bounded organelle;GO:0043232//intracellular non-membrane-bounded organelle	-	GO:0003006//developmental process involved in reproduction;GO:0016072//rRNA metabolic process;GO:0044707//single-multicellular organism process
MSTRG.10536	--	-	-	-	-	-	-	-	-
MSTRG.10538	--	Ribosomal RNA small subunit methyltransferase F [Gossypium arboreum]	-	-	-	-	-	-	-
MSTRG.10542	--	Protein MurJ [Gossypium arboreum]	-	-	-	-	-	-	-
MSTRG.10544	2020-10-07	PREDICTED: organic cation/carnitine transporter 7-like [Gossypium raimondii]	-	-	-	-	GO:0031224//intrinsic component of membrane	GO:0022892//substrate-specific transporter activity;GO:0032550//purine ribonucleoside binding	GO:0000904//cell morphogenesis involved in differentiation;GO:0006605//protein targeting;GO:0009664//plant-type cell wall organization;GO:0009692//ethylene metabolic process;GO:0009755//hormone-mediated signaling pathway;GO:0015695//organic cation transport;GO:0015698//inorganic anion transport;GO:0015718//monocarboxylic acid transport;GO:0043067//regulation of programmed cell death
MSTRG.10550	--	PREDICTED: uncharacterized protein LOC108473201 [Gossypium arboreum]	-	-	-	-	-	-	-
MSTRG.10553	--	PREDICTED: uncharacterized protein LOC107909956 [Gossypium hirsutum]	-	-	-	-	-	-	-
MSTRG.10554	--	PREDICTED: uncharacterized protein LOC108462578 [Gossypium arboreum]	-	-	-	-	-	-	-
MSTRG.10574	--	Coenzyme PQQ synthesis E [Gossypium arboreum]	-	-	-	-	-	-	-
MSTRG.10576	--	-	-	-	-	-	-	-	-
MSTRG.10577	AtMg01250	PREDICTED: uncharacterized protein LOC105781396 [Gossypium raimondii]	-	-	-	-	-	-	-
MSTRG.10578	AtMg01250	PREDICTED: uncharacterized protein LOC105781396 [Gossypium raimondii]	-	-	-	-	-	-	-
MSTRG.10600	--	Selenide, water dikinase [Gossypium arboreum]	-	-	-	-	-	-	-
MSTRG.1061	--	PREDICTED: PH domain-containing protein YHR131C-like [Gossypium raimondii]	-	-	-	-	-	-	-
MSTRG.10615	FLU	PREDICTED: protein FLUORESCENT IN BLUE LIGHT, chloroplastic-like isoform X1 [Gossypium arboreum]	-	-	-	-	-	-	-
MSTRG.10624	--	-	-	-	-	-	-	-	-
MSTRG.10681	--	PREDICTED: MYB-like transcription factor ETC1 [Gossypium raimondii]	-	-	-	-	-	-	-
MSTRG.10682	Cript	PDZ-binding protein, CRIPT [Corchorus capsularis]	-	-	-	-	-	-	-
MSTRG.10731	--	hypothetical protein B456_007G000100 [Gossypium raimondii]	-	-	-	-	-	-	-
MSTRG.10733	MTOPVIB	PREDICTED: 14 kDa zinc-binding protein [Gossypium hirsutum]	-	-	-	-	GO:0016020//membrane;GO:0042579//microbody	GO:0016772//transferase activity, transferring phosphorus-containing groups;GO:0016819//hydrolase activity, acting on acid anhydrides, in sulfonyl-containing anhydrides	GO:0006163//purine nucleotide metabolic process
MSTRG.1075	--	PREDICTED: heparanase-like protein 2 [Gossypium hirsutum]	Metabolism;Metabolism	Global and overview maps;Glycan biosynthesis and metabolism	ko01100//Metabolic pathways;ko00531//Glycosaminoglycan degradation	K07964;K07964	-	-	-
MSTRG.10761	--	PREDICTED: uncharacterized protein LOC108475125 [Gossypium arboreum]	-	-	-	-	-	-	-
MSTRG.10799	LRX4	PREDICTED: leucine-rich repeat extensin-like protein 4 isoform X1 [Gossypium raimondii]	-	-	-	-	-	-	-
MSTRG.10803	HCF152	PREDICTED: pentatricopeptide repeat-containing protein At3g09650, chloroplastic-like [Gossypium hirsutum]	-	-	-	-	GO:0009536//plastid	GO:0003723//RNA binding	GO:0044238//primary metabolic process;GO:0044260//cellular macromolecule metabolic process
MSTRG.10822	grwd1	PREDICTED: glutamate-rich WD repeat-containing protein 1 [Gossypium arboreum]	-	-	-	-	GO:0031461//cullin-RING ubiquitin ligase complex	-	-
MSTRG.10839	VIP3	PREDICTED: WD repeat-containing protein VIP3-like [Gossypium hirsutum]	Genetic Information Processing	Folding, sorting and degradation	ko03018//RNA degradation	K12602	GO:0031461//cullin-RING ubiquitin ligase complex	-	GO:0009909//regulation of flower development;GO:0034968//histone lysine methylation
MSTRG.10846	VIP6	PREDICTED: protein CTR9 homolog [Gossypium hirsutum]	-	-	-	-	-	-	GO:0000338//protein deneddylation;GO:0000377//RNA splicing, via transesterification reactions with bulged adenosine as nucleophile;GO:0000904//cell morphogenesis involved in differentiation;GO:0006305//DNA alkylation;GO:0006342//chromatin silencing;GO:0009606//tropism;GO:0009639//response to red or far red light;GO:0009909//regulation of flower development;GO:0022402//cell cycle process;GO:003244…
MSTRG.10871	--	PREDICTED: uncharacterized protein LOC105798903 isoform X1 [Gossypium raimondii]	-	-	-	-	-	-	-
MSTRG.1091	--	PREDICTED: L10-interacting MYB domain-containing protein-like [Gossypium arboreum]	-	-	-	-	-	-	-
MSTRG.10947	RPL37C	Zinc-binding ribosomal family protein isoform 2, partial [Theobroma cacao]	Genetic Information Processing	Translation	ko03010//Ribosome	K02922	GO:0030529//intracellular ribonucleoprotein complex	GO:0003723//RNA binding;GO:0005198//structural molecule activity;GO:0043169//cation binding	GO:0010467//gene expression
MSTRG.10957	--	PREDICTED: uncharacterized protein LOC107953090 [Gossypium hirsutum]	-	-	-	-	-	-	-
MSTRG.10958	--	dna polymerase ii large subunit [Gossypium arboreum]	-	-	-	-	-	-	-
MSTRG.10967	--	-	-	-	-	-	-	-	-
MSTRG.10968	--	hypothetical protein B456_001G031800 [Gossypium raimondii]	-	-	-	-	-	-	-
MSTRG.1098	--	Endonuclease/exonuclease/phosphatase [Corchorus capsularis]	-	-	-	-	-	-	-
MSTRG.10987	--	-	-	-	-	-	-	-	-
MSTRG.11011	--	PREDICTED: uncharacterized protein LOC105773801 [Gossypium raimondii]	-	-	-	-	-	-	-
MSTRG.11012	TAF5	PREDICTED: transcription initiation factor TFIID subunit 5-like [Gossypium arboreum]	Genetic Information Processing	Transcription	ko03022//Basal transcription factors	K03130	-	GO:0003824//catalytic activity	GO:0006351//transcription, DNA-templated;GO:0007059//chromosome segregation;GO:0008380//RNA splicing;GO:0010468//regulation of gene expression;GO:0022402//cell cycle process;GO:0033043//regulation of organelle organization
MSTRG.1103	YLS8	Cyclin-B1-1 -like protein [Gossypium arboreum]	Genetic Information Processing	Transcription	ko03040//Spliceosome	K12859	GO:0030529//intracellular ribonucleoprotein complex;GO:0043231//intracellular membrane-bounded organelle;GO:0044423//virion part	-	GO:0000280//nuclear division;GO:0006605//protein targeting;GO:0016192//vesicle-mediated transport;GO:0032989//cellular component morphogenesis;GO:0040007//growth
MSTRG.11037	--	-	-	-	-	-	-	-	-
MSTRG.11057	NTK-1	F-box/LRR-repeat 17 [Gossypium arboreum]	-	-	-	-	-	-	-
MSTRG.11059	HAT	PREDICTED: zinc finger BED domain-containing protein RICESLEEPER 2-like [Gossypium raimondii]	-	-	-	-	-	-	-
MSTRG.11079	KLCR3	PREDICTED: tetratricopeptide repeat protein 28-like isoform X2 [Gossypium hirsutum]	-	-	-	-	-	-	-
MSTRG.1109	--	hypothetical protein F383_31668 [Gossypium arboreum]	-	-	-	-	-	-	-
MSTRG.11093	APS1	PREDICTED: acid phosphatase 1 [Gossypium arboreum]	-	-	-	-	-	-	GO:0006796//phosphate-containing compound metabolic process
MSTRG.11110	AtMg01250	PREDICTED: uncharacterized protein LOC105781396 [Gossypium raimondii]	-	-	-	-	-	-	-
MSTRG.11117	--	Adenylosuccinate synthetase [Gossypium arboreum]	-	-	-	-	-	-	-
MSTRG.11140	--	Glutamate 5-kinase [Gossypium arboreum]	-	-	-	-	-	-	-
MSTRG.11156	--	hypothetical protein F383_09776 [Gossypium arboreum]	-	-	-	-	-	-	-
MSTRG.11162	MPC1	PREDICTED: mitochondrial pyruvate carrier 1 [Gossypium hirsutum]	-	-	-	-	GO:0019866//organelle inner membrane	-	GO:0006090//pyruvate metabolic process;GO:0006281//DNA repair;GO:0006839//mitochondrial transport;GO:0010038//response to metal ion;GO:0045333//cellular respiration
MSTRG.11178	--	-	-	-	-	-	-	-	-
MSTRG.11196	--	hypothetical protein F383_37213 [Gossypium arboreum]	-	-	-	-	-	-	-
MSTRG.11216	--	-	-	-	-	-	-	-	-
MSTRG.11230	--	PREDICTED: nicastrin-like isoform X3 [Gossypium hirsutum]	-	-	-	-	-	-	-
MSTRG.11231	GB1	Guanine nucleotide-binding protein subunit beta-like protein [Gossypium arboreum]	-	-	-	-	-	-	-
MSTRG.11252	--	-	-	-	-	-	-	-	-
MSTRG.11263	--	-	-	-	-	-	-	-	-
MSTRG.11264	CYCH1-1	PREDICTED: cyclin-H1-1-like [Gossypium hirsutum]	Genetic Information Processing;Genetic Information Processing	Replication and repair;Transcription	ko03420//Nucleotide excision repair;ko03022//Basal transcription factors	K06634;K06634	-	-	-
MSTRG.11265	--	Protein MITOFERRINLIKE 1, chloroplastic [Gossypium arboreum]	-	-	-	-	-	-	-
MSTRG.11272	--	-	-	-	-	-	-	-	-
MSTRG.11275	--	hypothetical protein F383_19421 [Gossypium arboreum]	-	-	-	-	-	-	-
MSTRG.11282	CSTF50	PREDICTED: cleavage stimulation factor subunit 50 isoform X1 [Gossypium arboreum]	Genetic Information Processing	Translation	ko03015//mRNA surveillance pathway	K14406	-	-	-
MSTRG.11299	--	PREDICTED: uncharacterized protein LOC105772032 [Gossypium raimondii]	-	-	-	-	-	-	-
MSTRG.11303	--	PREDICTED: uncharacterized protein LOC107943018 [Gossypium hirsutum]	-	-	-	-	-	-	-
MSTRG.11305	DCTPP1	PREDICTED: dCTP pyrophosphatase 1-like [Gossypium raimondii]	Metabolism;Metabolism	Global and overview maps;Nucleotide metabolism	ko01100//Metabolic pathways;ko00240//Pyrimidine metabolism	K16904;K16904	-	GO:0003824//catalytic activity	-
MSTRG.11308	--	Myosin light chain kinase, smooth muscle [Gossypium arboreum]	-	-	-	-	-	-	-
MSTRG.11313	RE2	PREDICTED: uncharacterized mitochondrial protein AtMg00810-like [Gossypium arboreum]	-	-	-	-	-	-	-
MSTRG.11320	--	PREDICTED: uncharacterized protein LOC107931632 [Gossypium hirsutum]	-	-	-	-	-	-	-
MSTRG.11321	--	-	-	-	-	-	-	-	-
MSTRG.11323	--	hypothetical protein F383_00690 [Gossypium arboreum]	-	-	-	-	-	-	-
MSTRG.11366	--	Protein MurJ [Gossypium arboreum]	-	-	-	-	-	-	-
MSTRG.11368	HMGS	PREDICTED: hydroxymethylglutaryl-CoA synthase-like isoform X1 [Gossypium hirsutum]	Metabolism;Metabolism;Metabolism;Metabolism;Metabolism;Metabolism	Global and overview maps;Global and overview maps;Metabolism of terpenoids and polyketides;Amino acid metabolism;Carbohydrate metabolism;Lipid metabolism	ko01100//Metabolic pathways;ko01110//Biosynthesis of secondary metabolites;ko00900//Terpenoid backbone biosynthesis;ko00280//Valine, leucine and isoleucine degradation;ko00650//Butanoate metabolism;ko00072//Synthesis and degradation of ketone bodies	K01641;K01641;K01641;K01641;K01641;K01641	GO:0005911//cell-cell junction;GO:0044444//cytoplasmic part	GO:0046912//transferase activity, transferring acyl groups, acyl groups converted into alkyl on transfer	GO:0006084//acetyl-CoA metabolic process;GO:0006694//steroid biosynthetic process;GO:0006720//isoprenoid metabolic process
MSTRG.11371	--	PREDICTED: LRR receptor-like serine/threonine-protein kinase GSO1 [Gossypium arboreum]	-	-	-	-	-	-	-
MSTRG.11372	--	-	-	-	-	-	-	-	-
MSTRG.11373	--	-	-	-	-	-	-	-	-
MSTRG.11382	EX2	PREDICTED: protein EXECUTER 2, chloroplastic-like, partial [Gossypium hirsutum]	-	-	-	-	-	-	-
MSTRG.11393	--	-	-	-	-	-	-	-	-
MSTRG.11406	--	-	-	-	-	-	-	-	-
MSTRG.11411	--	reverse transcriptase [Corchorus capsularis]	-	-	-	-	-	-	-
MSTRG.1142	--	-	-	-	-	-	-	-	-
MSTRG.11422	--	-	-	-	-	-	-	-	-
MSTRG.11424	--	-	-	-	-	-	-	-	-
MSTRG.11427	RPS27B	PREDICTED: 40S ribosomal protein S27-2 [Theobroma cacao]	Genetic Information Processing	Translation	ko03010//Ribosome	K02978	GO:0030529//intracellular ribonucleoprotein complex	GO:0043169//cation binding	GO:0010467//gene expression
MSTRG.11440	--	PREDICTED: uncharacterized protein LOC108462054 [Gossypium arboreum]	-	-	-	-	-	-	-
MSTRG.11462	--	PREDICTED: LRR receptor-like serine/threonine-protein kinase FLS2 isoform X1 [Gossypium raimondii]	-	-	-	-	-	-	-
MSTRG.11496	--	PREDICTED: uncharacterized protein LOC107932936 [Gossypium hirsutum]	-	-	-	-	-	-	-
MSTRG.1150	BIG1	Histidine--tRNA ligase [Gossypium arboreum]	Cellular Processes	Transport and catabolism	ko04144//Endocytosis	K18442	-	-	GO:0043087//regulation of GTPase activity
MSTRG.11500	--	Methylamine utilization MauG [Gossypium arboreum]	-	-	-	-	-	-	-
MSTRG.11503	--	Uncharacterized protein F383_32794 [Gossypium arboreum]	-	-	-	-	-	-	-
MSTRG.11504	--	hypothetical protein F383_22071 [Gossypium arboreum]	-	-	-	-	-	-	-
MSTRG.11509	At5g02620	PREDICTED: ankyrin repeat-containing protein At5g02620-like [Gossypium hirsutum]	-	-	-	-	-	-	-
MSTRG.11512	--	Mediator of RNA polymerase II transcription subunit 17 [Gossypium arboreum]	-	-	-	-	-	-	-
MSTRG.11516	--	PREDICTED: uncharacterized protein LOC105800965 [Gossypium raimondii]	-	-	-	-	-	-	-
MSTRG.11523	--	reverse transcriptase [Corchorus capsularis]	-	-	-	-	-	-	-
MSTRG.11524	--	tRNA uridine 5-carboxymethylaminomethyl modification enzyme MnmG [Gossypium arboreum]	-	-	-	-	-	-	-
MSTRG.11526	--	Chromatin structure-remodeling complex RSC30 [Gossypium arboreum]	-	-	-	-	-	-	-
MSTRG.11529	--	PREDICTED: probable N-acetyltransferase san isoform X5 [Gossypium hirsutum]	-	-	-	-	-	-	-
MSTRG.11533	STL2P	PREDICTED: SEC12-like protein 2 [Gossypium hirsutum]	Genetic Information Processing	Folding, sorting and degradation	ko04141//Protein processing in endoplasmic reticulum	K14003	-	-	-
MSTRG.11534	XB3	Serine/threonine-protein phosphatase 6 regulatory ankyrin repeat subunit A [Gossypium arboreum]	-	-	-	-	-	GO:0003824//catalytic activity;GO:0043169//cation binding	GO:0032446//protein modification by small protein conjugation;GO:0032879//regulation of localization
MSTRG.11536	--	PREDICTED: uncharacterized protein LOC108475046 [Gossypium arboreum]	-	-	-	-	-	-	-
MSTRG.11541	--	hypothetical protein F383_28099 [Gossypium arboreum]	-	-	-	-	-	-	-
MSTRG.11546	--	Valine--tRNA ligase [Gossypium arboreum]	-	-	-	-	-	-	-
MSTRG.11563	PUMP2	PREDICTED: mitochondrial uncoupling protein 2-like isoform X1 [Gossypium hirsutum]	-	-	-	-	GO:0019866//organelle inner membrane;GO:0031224//intrinsic component of membrane;GO:0043231//intracellular membrane-bounded organelle	-	GO:0006006//glucose metabolic process;GO:0043094//cellular metabolic compound salvage;GO:0050896//response to stimulus;GO:1902582//single-organism intracellular transport
MSTRG.11575	--	PREDICTED: uncharacterized protein LOC105800965 [Gossypium raimondii]	-	-	-	-	-	-	-
MSTRG.11589	--	WD repeat-containing 87 [Gossypium arboreum]	-	-	-	-	-	-	-
MSTRG.1159	--	hypothetical protein F383_30760 [Gossypium arboreum]	-	-	-	-	-	-	-
MSTRG.11595	--	PREDICTED: uncharacterized protein LOC107948984 isoform X1 [Gossypium hirsutum]	-	-	-	-	-	-	-
MSTRG.11596	--	PREDICTED: integrator complex subunit 3 [Gossypium raimondii]	-	-	-	-	-	-	-
MSTRG.11597	--	Cullin-4 [Gossypium arboreum]	-	-	-	-	-	-	-
MSTRG.11600	--	PREDICTED: uncharacterized protein LOC105781396 [Gossypium raimondii]	-	-	-	-	-	-	-
MSTRG.11606	--	PREDICTED: uncharacterized protein LOC107960872 [Gossypium hirsutum]	-	-	-	-	-	-	-
MSTRG.11607	RAPTOR1	PREDICTED: regulatory-associated protein of TOR 1-like isoform X2 [Gossypium raimondii]	Cellular Processes	Transport and catabolism	ko04136//Autophagy - other eukaryotes	K07204	-	-	-
MSTRG.1161	--	Tryptophan--tRNA ligase [Gossypium arboreum]	-	-	-	-	-	-	-
MSTRG.11618	--	hypothetical protein F383_28889 [Gossypium arboreum]	-	-	-	-	-	-	-
MSTRG.1162	--	Baculoviral IAP repeat-containing 6 [Gossypium arboreum]	-	-	-	-	-	-	-
MSTRG.11626	PRORP2	PREDICTED: proteinaceous RNase P 2 isoform X1 [Gossypium arboreum]	Genetic Information Processing	Translation	ko03013//RNA transport	K18213	-	GO:0003824//catalytic activity	GO:0044710//single-organism metabolic process
MSTRG.11633	--	PREDICTED: uncharacterized protein LOC105766031 [Gossypium raimondii]	-	-	-	-	-	-	-
MSTRG.11634	--	hypothetical protein F383_08119 [Gossypium arboreum]	-	-	-	-	-	-	-
MSTRG.11645	PSAO	PREDICTED: photosystem I subunit O-like [Gossypium raimondii]	Metabolism	Energy metabolism	ko00195//Photosynthesis	K14332	GO:0009521//photosystem;GO:0009536//plastid	-	GO:0000097//sulfur amino acid biosynthetic process;GO:0006873//cellular ion homeostasis;GO:0006996//organelle organization;GO:0009765//photosynthesis, light harvesting;GO:0016072//rRNA metabolic process;GO:0030001//metal ion transport;GO:0031399//regulation of protein modification process;GO:0043623//cellular protein complex assembly
MSTRG.11646	--	Protein spire [Gossypium arboreum]	-	-	-	-	-	-	-
MSTRG.11657	AtMg01250	reverse transcriptase [Corchorus capsularis]	-	-	-	-	-	-	-
MSTRG.11660	AtMg01250	reverse transcriptase [Corchorus capsularis]	-	-	-	-	-	-	-
MSTRG.11662	--	Baculoviral IAP repeat-containing 6 [Gossypium arboreum]	-	-	-	-	-	-	-
MSTRG.11665	--	PREDICTED: uncharacterized protein LOC108488856 isoform X2 [Gossypium arboreum]	-	-	-	-	-	-	-
MSTRG.11672	--	PREDICTED: L10-interacting MYB domain-containing protein-like [Gossypium arboreum]	-	-	-	-	-	-	-
MSTRG.11685	--	Ribonuclease 3 [Gossypium arboreum]	-	-	-	-	-	-	-
MSTRG.11691	--	-	-	-	-	-	-	-	-
MSTRG.11695	--	hypothetical protein F383_23753 [Gossypium arboreum]	-	-	-	-	-	-	-
MSTRG.11697	--	PREDICTED: uncharacterized protein LOC107961509 [Gossypium hirsutum]	-	-	-	-	-	-	-
MSTRG.11700	--	hypothetical protein F383_28825 [Gossypium arboreum]	-	-	-	-	-	-	-
MSTRG.11703	RPL18AB	PREDICTED: 60S ribosomal protein L18a-1-like [Gossypium arboreum]	Genetic Information Processing	Translation	ko03010//Ribosome	K02882	GO:0030529//intracellular ribonucleoprotein complex	-	GO:0010467//gene expression
MSTRG.11709	EX2	PREDICTED: protein EXECUTER 2, chloroplastic isoform X2 [Gossypium raimondii]	-	-	-	-	-	-	-
MSTRG.11713	--	hypothetical protein F383_29312 [Gossypium arboreum]	-	-	-	-	-	-	-
MSTRG.11714	--	PREDICTED: uncharacterized protein LOC107897992 [Gossypium hirsutum]	-	-	-	-	-	-	-
MSTRG.11719	--	PREDICTED: uncharacterized protein LOC105781396 [Gossypium raimondii]	-	-	-	-	-	-	-
MSTRG.11729	GAST1	PREDICTED: protein GAST1-like [Gossypium hirsutum]	-	-	-	-	-	-	-
MSTRG.11733	--	PREDICTED: ATP-dependent zinc metalloprotease FtsH 1-like isoform X2 [Gossypium hirsutum]	-	-	-	-	-	-	-
MSTRG.11737	--	hypothetical protein B456_001G137300 [Gossypium raimondii]	Metabolism;Metabolism	Global and overview maps;Glycan biosynthesis and metabolism	ko01100//Metabolic pathways;ko00563//Glycosylphosphatidylinositol(GPI)-anchor biosynthesis	K11001;K11001	-	-	-
MSTRG.11739	--	PREDICTED: protein RFT1 homolog isoform X4 [Gossypium raimondii]	-	-	-	-	-	-	-
MSTRG.11744	--	-	-	-	-	-	-	-	-
MSTRG.11748	--	-	-	-	-	-	-	-	-
MSTRG.11752	--	hypothetical protein B456_004G106000 [Gossypium raimondii]	-	-	-	-	-	-	-
MSTRG.11753	--	Calcium-channel cch1 [Gossypium arboreum]	-	-	-	-	-	-	-
MSTRG.11766	FIP2	FH interacting protein FIP2 -like protein [Gossypium arboreum]	-	-	-	-	-	-	GO:0051259//protein oligomerization
MSTRG.11775	COX5C	PREDICTED: cytochrome c oxidase subunit 5C [Gossypium hirsutum]	-	-	-	-	-	-	-
MSTRG.11796	URH2	BnaC08g01350D [Brassica napus]	-	-	-	-	-	-	-
MSTRG.11798	TPP1	PREDICTED: thylakoidal processing peptidase 1, chloroplastic-like [Gossypium hirsutum]	Genetic Information Processing	Folding, sorting and degradation	ko03060//Protein export	K03100	GO:0031224//intrinsic component of membrane	GO:0070011//peptidase activity, acting on L-amino acid peptides	-
MSTRG.118	--	Mediator of RNA polymerase II transcription subunit 17 [Gossypium arboreum]	-	-	-	-	-	-	-
MSTRG.1180	SARD1	PREDICTED: protein SAR DEFICIENT 1-like isoform X2 [Gossypium hirsutum]	-	-	-	-	GO:0043231//intracellular membrane-bounded organelle	GO:0001071//nucleic acid binding transcription factor activity;GO:0003677//DNA binding	GO:0002831//regulation of response to biotic stimulus;GO:0006605//protein targeting;GO:0009617//response to bacterium;GO:0009620//response to fungus;GO:0009755//hormone-mediated signaling pathway;GO:0009814//defense response, incompatible interaction;GO:0009863//salicylic acid mediated signaling pathway;GO:0010243//response to organonitrogen compound;GO:0010337//regulation of salicylic acid metab…
MSTRG.11821	--	Protein htrL [Gossypium arboreum]	-	-	-	-	-	-	-
MSTRG.11825	--	PREDICTED: uncharacterized protein LOC105762102 [Gossypium raimondii]	-	-	-	-	-	-	-
MSTRG.11827	--	PREDICTED: uncharacterized protein LOC108455136 [Gossypium arboreum]	-	-	-	-	-	-	-
MSTRG.11828	PEX5	PREDICTED: peroxisome biogenesis protein 5-like isoform X2 [Gossypium hirsutum]	Cellular Processes	Transport and catabolism	ko04146//Peroxisome	K13342	-	-	-
MSTRG.11837	WDR44	PREDICTED: WD repeat-containing protein 44-like isoform X1 [Gossypium hirsutum]	-	-	-	-	-	-	-
MSTRG.11842	RE1	Retrovirus-related Pol polyprotein from transposon TNT 1-94 [Cajanus cajan]	Metabolism;Metabolism;Metabolism;Genetic Information Processing	Global and overview maps;Nucleotide metabolism;Nucleotide metabolism;Transcription	ko01100//Metabolic pathways;ko00230//Purine metabolism;ko00240//Pyrimidine metabolism;ko03020//RNA polymerase	K03006;K03006;K03006;K03006	-	-	-
MSTRG.11846	EMB1417	PREDICTED: pentatricopeptide repeat-containing protein At4g21190 [Gossypium raimondii]	-	-	-	-	-	-	-
MSTRG.11852	--	PREDICTED: uncharacterized protein LOC105762102 [Gossypium raimondii]	-	-	-	-	-	-	-
MSTRG.11853	RH15	PREDICTED: spliceosome RNA helicase DDX39B-like isoform X3 [Gossypium hirsutum]	-	-	-	-	-	-	-
MSTRG.11856	--	hypothetical protein F383_23255 [Gossypium arboreum]	-	-	-	-	-	-	-
MSTRG.1186	--	PREDICTED: zinc finger BED domain-containing protein RICESLEEPER 1-like [Gossypium raimondii]	-	-	-	-	-	-	-
MSTRG.11864	--	PREDICTED: uncharacterized mitochondrial protein AtMg00310-like [Gossypium hirsutum]	-	-	-	-	-	-	-
MSTRG.11866	--	PREDICTED: uncharacterized protein LOC108451494 [Gossypium arboreum]	-	-	-	-	-	-	-
MSTRG.1187	Os03g0733400	PREDICTED: zinc finger BED domain-containing protein RICESLEEPER 2-like isoform X3 [Gossypium raimondii]	-	-	-	-	-	-	-
MSTRG.11886	--	PREDICTED: uncharacterized protein LOC108475046 [Gossypium arboreum]	-	-	-	-	-	-	-
MSTRG.1190	VPS34	PREDICTED: phosphatidylinositol 3-kinase, root isoform [Gossypium arboreum]	Metabolism;Cellular Processes;Environmental Information Processing;Metabolism;Cellular Processes	Global and overview maps;Transport and catabolism;Signal transduction;Carbohydrate metabolism;Transport and catabolism	ko01100//Metabolic pathways;ko04145//Phagosome;ko04070//Phosphatidylinositol signaling system;ko00562//Inositol phosphate metabolism;ko04136//Autophagy - other eukaryotes	K00914;K00914;K00914;K00914;K00914	-	GO:0032550//purine ribonucleoside binding;GO:0052742//phosphatidylinositol kinase activity	GO:0003006//developmental process involved in reproduction;GO:0006486//protein glycosylation;GO:0006661//phosphatidylinositol biosynthetic process;GO:0006970//response to osmotic stress;GO:0009555//pollen development;GO:0016192//vesicle-mediated transport;GO:0018205//peptidyl-lysine modification;GO:0042743//hydrogen peroxide metabolic process;GO:0043647//inositol phosphate metabolic process;GO:00…
MSTRG.1191	At1g80170	PREDICTED: probable polygalacturonase At1g80170 isoform X1 [Gossypium hirsutum]	-	-	-	-	-	-	-
MSTRG.11911	--	-	-	-	-	-	-	-	-
MSTRG.1192	rbm48	PREDICTED: RNA-binding protein 48-like [Gossypium hirsutum]	-	-	-	-	-	GO:0097159//organic cyclic compound binding	-
MSTRG.11923	--	PREDICTED: uncharacterized protein LOC105786718 [Gossypium raimondii]	-	-	-	-	-	-	-
MSTRG.11926	--	PREDICTED: developmental protein SEPALLATA 1-like isoform X3 [Gossypium hirsutum]	-	-	-	-	-	-	-
MSTRG.11944	--	PREDICTED: F-box/FBD/LRR-repeat protein At1g78750-like [Gossypium arboreum]	-	-	-	-	-	-	-
MSTRG.11949	CEF	PREDICTED: RHOMBOID-like protein 12, mitochondrial isoform X1 [Gossypium hirsutum]	Genetic Information Processing	Folding, sorting and degradation	ko04141//Protein processing in endoplasmic reticulum	K14007	-	-	-
MSTRG.11955	FH20	PREDICTED: formin-like protein 17 isoform X2 [Gossypium hirsutum]	-	-	-	-	-	-	GO:0007015//actin filament organization
MSTRG.11962	RPL23A	PREDICTED: 60S ribosomal protein L23-like [Tarenaya hassleriana]	Genetic Information Processing	Translation	ko03010//Ribosome	K02894	GO:0009536//plastid;GO:0015934//large ribosomal subunit	-	GO:0009451//RNA modification;GO:0010467//gene expression
MSTRG.11974	YAK1	PREDICTED: dual specificity protein kinase YAK1-like isoform X1 [Gossypium hirsutum]	-	-	-	-	GO:0005911//cell-cell junction;GO:0044444//cytoplasmic part	GO:0004672//protein kinase activity;GO:0032550//purine ribonucleoside binding	GO:0001101//response to acid chemical;GO:0006464//cellular protein modification process;GO:0006796//phosphate-containing compound metabolic process
MSTRG.11984	--	Phosphoglycerate kinase [Gossypium arboreum]	-	-	-	-	-	-	-
MSTRG.11986	SPAC6G9.14	PREDICTED: uncharacterized protein LOC107919555 [Gossypium hirsutum]	-	-	-	-	-	-	-
MSTRG.11999	--	PREDICTED: uncharacterized protein LOC107912783 isoform X1 [Gossypium hirsutum]	-	-	-	-	-	-	-
MSTRG.12016	--	Actin-related 3 -like protein [Gossypium arboreum]	-	-	-	-	-	-	-
MSTRG.12017	PR4	wound-responsive family protein [Populus trichocarpa]	-	-	-	-	-	-	-
MSTRG.12020	--	Glutaminase 2 [Gossypium arboreum]	-	-	-	-	-	-	-
MSTRG.12027	FKFBP	6-phosphofructo-2-kinase/fructose-2,6-bisphosphatase -like protein [Gossypium arboreum]	Metabolism	Carbohydrate metabolism	ko00051//Fructose and mannose metabolism	K01103	-	-	-
MSTRG.12028	CHIP	PREDICTED: E3 ubiquitin-protein ligase CHIP-like isoform X2 [Gossypium hirsutum]	Genetic Information Processing;Genetic Information Processing	Folding, sorting and degradation;Folding, sorting and degradation	ko04141//Protein processing in endoplasmic reticulum;ko04120//Ubiquitin mediated proteolysis	K09561;K09561	-	-	-
MSTRG.12031	--	PREDICTED: uncharacterized protein LOC105793125 [Gossypium raimondii]	-	-	-	-	-	-	-
MSTRG.12034	SYP23	DNA-directed RNA polymerase subunit beta'' [Gossypium arboreum]	-	-	-	-	-	-	-
MSTRG.12037	--	Transposon, En/Spm-like protein [Corchorus capsularis]	-	-	-	-	-	-	-
MSTRG.12053	--	reverse transcriptase [Corchorus capsularis]	-	-	-	-	-	-	-
MSTRG.12056	--	Retrovirus-related Pol polyprotein from transposon TNT 1-94, partial [Anthurium amnicola]	-	-	-	-	-	GO:0046872//metal ion binding	-
MSTRG.12057	--	Retrovirus-related Pol polyprotein from transposon TNT 1-94 [Cajanus cajan]	-	-	-	-	-	GO:0046872//metal ion binding	-
MSTRG.12058	--	-	-	-	-	-	-	-	-
MSTRG.12059	--	Chaperone DnaK [Gossypium arboreum]	-	-	-	-	-	-	-
MSTRG.12065	--	-	-	-	-	-	-	-	-
MSTRG.12066	--	Tabersonine 16-hydroxylase [Gossypium arboreum]	-	-	-	-	-	-	-
MSTRG.12067	--	hypothetical protein F383_20757 [Gossypium arboreum]	-	-	-	-	-	-	-
MSTRG.12071	smkA	PREDICTED: serine/threonine-protein phosphatase 4 regulatory subunit 3-like [Gossypium hirsutum]	-	-	-	-	-	-	-
MSTRG.12072	XERICO	PREDICTED: probable E3 ubiquitin-protein ligase XERICO [Gossypium hirsutum]	-	-	-	-	-	GO:0043169//cation binding	GO:0006714//sesquiterpenoid metabolic process
MSTRG.12088	--	PREDICTED: uncharacterized protein LOC107949907 [Gossypium hirsutum]	-	-	-	-	-	-	-
MSTRG.12093	GBF	14-3-3 protein 4 [Morus notabilis]	-	-	-	-	-	-	-
MSTRG.12096	--	PREDICTED: protein usf [Gossypium arboreum]	-	-	-	-	GO:0009536//plastid	GO:0016746//transferase activity, transferring acyl groups	-
MSTRG.12122	RPS27B	PREDICTED: 40S ribosomal protein S27-2 [Theobroma cacao]	Genetic Information Processing	Translation	ko03010//Ribosome	K02978	GO:0030529//intracellular ribonucleoprotein complex	GO:0043169//cation binding	GO:0010467//gene expression
MSTRG.12168	--	hypothetical protein B456_001G203500 [Gossypium raimondii]	-	-	-	-	-	-	-
MSTRG.1218	At4g17910	PREDICTED: phosphatidylinositol-glycan biosynthesis class W protein-like [Gossypium hirsutum]	Metabolism;Metabolism	Global and overview maps;Glycan biosynthesis and metabolism	ko01100//Metabolic pathways;ko00563//Glycosylphosphatidylinositol(GPI)-anchor biosynthesis	K05283;K05283	-	-	-
MSTRG.12184	--	Basal cell adhesion molecule [Gossypium arboreum]	-	-	-	-	-	-	-
MSTRG.1219	--	-	-	-	-	-	-	-	-
MSTRG.12195	--	PREDICTED: uncharacterized protein LOC107887843 [Gossypium hirsutum]	-	-	-	-	-	-	-
MSTRG.1220	--	PREDICTED: importin-9-like isoform X2 [Gossypium hirsutum]	-	-	-	-	GO:0043231//intracellular membrane-bounded organelle	GO:0017016//Ras GTPase binding	GO:0007017//microtubule-based process;GO:1902410//mitotic cytokinetic process
MSTRG.12207	--	hypothetical protein F383_05018 [Gossypium arboreum]	-	-	-	-	-	-	-
MSTRG.1221	--	PREDICTED: uncharacterized protein LOC105800965 [Gossypium raimondii]	-	-	-	-	-	-	-
MSTRG.12218	ARP2	PREDICTED: 60S ribosomal protein L3-like [Gossypium hirsutum]	-	-	-	-	-	-	-
MSTRG.12219	--	hypothetical protein F383_09965 [Gossypium arboreum]	-	-	-	-	-	-	-
MSTRG.12220	--	GTPase obg [Gossypium arboreum]	-	-	-	-	-	-	-
MSTRG.12245	--	PREDICTED: uncharacterized protein LOC107955641 [Gossypium hirsutum]	-	-	-	-	-	-	-
MSTRG.12247	--	Coenzyme PQQ synthesis E [Gossypium arboreum]	-	-	-	-	-	-	-
MSTRG.12258	--	PREDICTED: uncharacterized protein LOC105781396 [Gossypium raimondii]	-	-	-	-	-	-	-
MSTRG.12261	--	PREDICTED: uncharacterized protein LOC108480329 [Gossypium arboreum]	-	-	-	-	-	-	-
MSTRG.12266	--	hypothetical protein GLYMA_13G021700, partial [Glycine max]	-	-	-	-	-	-	-
MSTRG.1227	--	Transmembrane and coiled-coil domain-containing protein 5B [Theobroma cacao]	-	-	-	-	GO:0031224//intrinsic component of membrane	-	-
MSTRG.12290	RRT15	hypothetical protein GLYMA_13G021700, partial [Glycine max]	-	-	-	-	-	-	-
MSTRG.12305	--	Claudin-11 [Gossypium arboreum]	-	-	-	-	-	-	-
MSTRG.12307	--	Protein htrL [Gossypium arboreum]	-	-	-	-	-	-	-
MSTRG.12335	LHY	PREDICTED: L10-interacting MYB domain-containing protein-like [Gossypium arboreum]	-	-	-	-	-	-	-
MSTRG.12341	--	Pol polyprotein [Gossypium arboreum]	-	-	-	-	-	-	-
MSTRG.12348	--	PREDICTED: uncharacterized protein LOC107952589 isoform X1 [Gossypium hirsutum]	-	-	-	-	-	-	-
MSTRG.12350	--	hypothetical protein B456_012G078900 [Gossypium raimondii]	-	-	-	-	-	-	-
MSTRG.12352	--	PREDICTED: histidine-containing phosphotransfer protein 5-like [Gossypium raimondii]	Environmental Information Processing	Signal transduction	ko04075//Plant hormone signal transduction	K14490	-	-	-
MSTRG.12354	NUDT23	PREDICTED: nudix hydrolase 23, chloroplastic-like isoform X1 [Gossypium hirsutum]	Metabolism;Metabolism;Metabolism	Global and overview maps;Nucleotide metabolism;Metabolism of cofactors and vitamins	ko01100//Metabolic pathways;ko00230//Purine metabolism;ko00740//Riboflavin metabolism	K18453;K18453;K18453	GO:0043231//intracellular membrane-bounded organelle	GO:0004551//nucleotide diphosphatase activity;GO:0043169//cation binding	GO:0034641//cellular nitrogen compound metabolic process
MSTRG.12362	--	hypothetical protein B456_004G080800 [Gossypium raimondii]	-	-	-	-	-	-	-
MSTRG.12376	At4g18975	PREDICTED: pentatricopeptide repeat-containing protein At4g18975, chloroplastic-like [Gossypium raimondii]	-	-	-	-	GO:0043231//intracellular membrane-bounded organelle	-	-
MSTRG.12377	--	PREDICTED: uncharacterized protein At2g29880-like isoform X1 [Gossypium hirsutum]	-	-	-	-	-	-	-
MSTRG.12403	--	-	-	-	-	-	-	-	-
MSTRG.12426	--	-	-	-	-	-	-	-	-
MSTRG.12455	--	PREDICTED: uncharacterized protein LOC105800965 [Gossypium raimondii]	-	-	-	-	-	-	-
MSTRG.12458	--	-	-	-	-	-	-	-	-
MSTRG.12459	--	Golgin subfamily A member 5 [Gossypium arboreum]	-	-	-	-	-	-	-
MSTRG.1246	--	-	-	-	-	-	-	-	-
MSTRG.12462	--	ATP synthase subunit b [Gossypium arboreum]	-	-	-	-	-	-	-
MSTRG.12473	--	Tryptophan aminotransferase-related 3 -like protein [Gossypium arboreum]	-	-	-	-	-	-	-
MSTRG.12475	SCC2	PREDICTED: nipped-B-like protein isoform X1 [Gossypium raimondii]	-	-	-	-	-	GO:0043169//cation binding	GO:0003006//developmental process involved in reproduction;GO:0007062//sister chromatid cohesion;GO:0009790//embryo development;GO:0009791//post-embryonic development;GO:0018205//peptidyl-lysine modification;GO:0030154//cell differentiation;GO:0033043//regulation of organelle organization;GO:0042743//hydrogen peroxide metabolic process
MSTRG.12478	--	CTP synthase [Gossypium arboreum]	-	-	-	-	-	-	-
MSTRG.12499	--	-	-	-	-	-	-	-	-
MSTRG.12503	RPS15A	PREDICTED: 40S ribosomal protein S15-4-like [Gossypium raimondii]	Genetic Information Processing	Translation	ko03010//Ribosome	K02958	GO:0044391//ribosomal subunit	GO:0005198//structural molecule activity	GO:0010467//gene expression
MSTRG.12511	--	PREDICTED: uncharacterized protein LOC105766354 isoform X2 [Gossypium raimondii]	-	-	-	-	-	-	-
MSTRG.12521	--	PREDICTED: uncharacterized protein LOC107955518 [Gossypium hirsutum]	-	-	-	-	-	-	-
MSTRG.12531	RABA5A	PREDICTED: ras-related protein RABA5a-like [Gossypium arboreum]	-	-	-	-	-	-	-
MSTRG.12537	--	-	-	-	-	-	-	-	-
MSTRG.12540	--	PREDICTED: uncharacterized protein LOC108468247 [Gossypium arboreum]	-	-	-	-	-	-	-
MSTRG.12541	--	-	-	-	-	-	-	-	-
MSTRG.12542	--	-	-	-	-	-	-	-	-
MSTRG.12546	RE1	PREDICTED: uncharacterized mitochondrial protein AtMg00810-like [Gossypium arboreum]	-	-	-	-	-	-	-
MSTRG.12558	--	Retrovirus-related Pol polyprotein from transposon TNT 1-94, partial [Cajanus cajan]	Metabolism	Glycan biosynthesis and metabolism	ko00511//Other glycan degradation	K01191	-	-	-
MSTRG.12560	EMB506	PREDICTED: ankyrin repeat domain-containing protein EMB506, chloroplastic-like [Gossypium hirsutum]	-	-	-	-	GO:0043231//intracellular membrane-bounded organelle	-	GO:0009668//plastid membrane organization
MSTRG.12577	--	-	-	-	-	-	-	-	-
MSTRG.12643	--	Peptidase T2, asparaginase 2 [Corchorus olitorius]	-	-	-	-	-	GO:0016787//hydrolase activity	-
MSTRG.12655	--	hypothetical protein B456_003G071600 [Gossypium raimondii]	-	-	-	-	-	-	-
MSTRG.12677	--	sds23 [Gossypium arboreum]	-	-	-	-	-	-	-
MSTRG.12702	At5g02620	PREDICTED: ankyrin repeat-containing protein At5g02620-like [Gossypium hirsutum]	-	-	-	-	-	-	-
MSTRG.12725	At5g58620	PREDICTED: zinc finger CCCH domain-containing protein 66-like [Gossypium hirsutum]	-	-	-	-	-	-	GO:0044765//single-organism transport
MSTRG.12756	CCM1	PREDICTED: calmodulin-like [Solanum pennellii]	Organismal Systems;Environmental Information Processing;Environmental Information Processing	Environmental adaptation;Signal transduction;Signal transduction	ko04626//Plant-pathogen interaction;ko04016//MAPK signaling pathway - plant;ko04070//Phosphatidylinositol signaling system	K02183;K02183;K02183	-	-	-
MSTRG.12763	--	PREDICTED: TBCC domain-containing protein 1 isoform X2 [Gossypium arboreum]	-	-	-	-	-	GO:0008092//cytoskeletal protein binding	GO:0006996//organelle organization
MSTRG.12775	--	aifB [Gossypium arboreum]	-	-	-	-	-	-	-
MSTRG.12781	DTC	PREDICTED: mitochondrial dicarboxylate/tricarboxylate transporter DTC-like [Gossypium raimondii]	-	-	-	-	GO:0005911//cell-cell junction;GO:0009526//plastid envelope;GO:0019866//organelle inner membrane;GO:0030312//external encapsulating structure;GO:0031224//intrinsic component of membrane	GO:0046943//carboxylic acid transmembrane transporter activity	GO:0006006//glucose metabolic process;GO:0006090//pyruvate metabolic process;GO:0006842//tricarboxylic acid transport;GO:0010038//response to metal ion;GO:0045333//cellular respiration
MSTRG.12825	APEM9	3-phosphoinositide-dependent protein kinase-1 [Populus trichocarpa]	-	-	-	-	GO:0042579//microbody;GO:0043232//intracellular non-membrane-bounded organelle	GO:0016772//transferase activity, transferring phosphorus-containing groups;GO:0032550//purine ribonucleoside binding	GO:0006464//cellular protein modification process;GO:0006796//phosphate-containing compound metabolic process;GO:1902582//single-organism intracellular transport
MSTRG.1285	--	hypothetical protein F383_09776 [Gossypium arboreum]	-	-	-	-	-	-	-
MSTRG.12855	At1g09600	PREDICTED: probable serine/threonine-protein kinase At1g54610 [Lupinus angustifolius]	-	-	-	-	-	-	-
MSTRG.12859	--	Pup--protein ligase [Gossypium arboreum]	-	-	-	-	-	-	-
MSTRG.12862	--	-	-	-	-	-	-	-	-
MSTRG.12864	--	-	-	-	-	-	-	-	-
MSTRG.1287	--	Isoleucine--tRNA ligase [Gossypium arboreum]	-	-	-	-	-	-	-
MSTRG.12872	--	Bifunctional purple acid phosphatase 26 -like protein [Gossypium arboreum]	-	-	-	-	-	-	-
MSTRG.12876	VHA-e1	TATA box binding protein associated factor (TAF) [Corchorus olitorius]	Metabolism;Metabolism;Cellular Processes	Global and overview maps;Energy metabolism;Transport and catabolism	ko01100//Metabolic pathways;ko00190//Oxidative phosphorylation;ko04145//Phagosome	K02153;K02153;K02153	-	-	-
MSTRG.12881	--	tig [Gossypium arboreum]	-	-	-	-	-	-	-
MSTRG.12899	LSM7	PREDICTED: sm-like protein LSM7 [Gossypium raimondii]	Genetic Information Processing;Genetic Information Processing	Transcription;Folding, sorting and degradation	ko03040//Spliceosome;ko03018//RNA degradation	K12626;K12626	-	-	-
MSTRG.12903	--	-	-	-	-	-	-	-	-
MSTRG.12932	--	PREDICTED: uncharacterized protein LOC108475046 [Gossypium arboreum]	-	-	-	-	-	-	-
MSTRG.12949	--	-	-	-	-	-	-	-	-
MSTRG.12957	Wdr83	PREDICTED: WD repeat domain-containing protein 83 [Gossypium arboreum]	-	-	-	-	-	-	-
MSTRG.12979	--	DNA replication terminus site-binding [Gossypium arboreum]	-	-	-	-	-	-	-
MSTRG.12995	--	hypothetical protein F383_30832 [Gossypium arboreum]	-	-	-	-	-	-	-
MSTRG.12999	--	hypothetical protein F383_37892 [Gossypium arboreum]	-	-	-	-	-	-	-
MSTRG.13003	--	-	-	-	-	-	-	-	-
MSTRG.13014	--	50S ribosomal L2, chloroplastic [Gossypium arboreum]	-	-	-	-	-	-	-
MSTRG.13015	--	PREDICTED: zinc finger BED domain-containing protein RICESLEEPER 3-like [Gossypium hirsutum]	-	-	-	-	-	-	-
MSTRG.13021	--	PREDICTED: L10-interacting MYB domain-containing protein-like [Gossypium hirsutum]	-	-	-	-	-	-	-
MSTRG.13029	WDR5B	PREDICTED: COMPASS-like H3K4 histone methylase component WDR5B [Gossypium hirsutum]	-	-	-	-	GO:0031461//cullin-RING ubiquitin ligase complex	GO:0004683//calmodulin-dependent protein kinase activity	-
MSTRG.13031	--	hypothetical protein F383_36066 [Gossypium arboreum]	-	-	-	-	-	-	-
MSTRG.13038	--	reverse transcriptase [Corchorus capsularis]	-	-	-	-	-	-	-
MSTRG.13072	--	hypothetical protein F383_14972 [Gossypium arboreum]	-	-	-	-	-	-	-
MSTRG.13076	RPS27B	Ribosomal protein S27e [Corchorus olitorius]	Genetic Information Processing	Translation	ko03010//Ribosome	K02978	GO:0030529//intracellular ribonucleoprotein complex	GO:0043169//cation binding	GO:0010467//gene expression
MSTRG.13086	AtMg00310	reverse transcriptase [Corchorus capsularis]	-	-	-	-	-	-	-
MSTRG.13093	--	PREDICTED: uncharacterized protein LOC108475046 [Gossypium arboreum]	-	-	-	-	-	-	-
MSTRG.13100	--	hypothetical protein F383_00227 [Gossypium arboreum]	-	-	-	-	-	-	-
MSTRG.13103	CHR17	PREDICTED: mediator of RNA polymerase II transcription subunit 27 isoform X1 [Gossypium raimondii]	-	-	-	-	-	-	-
MSTRG.1312	--	RNA polymerase II [Gossypium arboreum]	-	-	-	-	-	-	-
MSTRG.13127	XPB1	PREDICTED: DNA repair helicase XPB1-like isoform X1 [Gossypium hirsutum]	Genetic Information Processing;Genetic Information Processing	Replication and repair;Transcription	ko03420//Nucleotide excision repair;ko03022//Basal transcription factors	K10843;K10843	-	GO:0003678//DNA helicase activity;GO:0032550//purine ribonucleoside binding	GO:0006281//DNA repair;GO:0032392//DNA geometric change
MSTRG.13131	--	PREDICTED: uncharacterized protein LOC107889150 [Gossypium hirsutum]	-	-	-	-	-	-	-
MSTRG.13153	--	PREDICTED: zinc finger protein 4-like [Gossypium arboreum]	-	-	-	-	-	-	-
MSTRG.13160	--	Zinc metalloproteinase nas-12 [Gossypium arboreum]	-	-	-	-	-	-	-
MSTRG.13163	--	Tyrosine--tRNA ligase [Gossypium arboreum]	-	-	-	-	-	-	-
MSTRG.13164	--	PREDICTED: uncharacterized protein LOC105804808 isoform X1 [Gossypium raimondii]	-	-	-	-	-	-	-
MSTRG.13169	--	methyl-coenzyme m reductase i subunit beta [Gossypium arboreum]	-	-	-	-	-	-	-
MSTRG.13171	--	hypothetical protein F383_29942 [Gossypium arboreum]	-	-	-	-	-	-	-
MSTRG.13191	--	PREDICTED: uncharacterized protein LOC107949907 [Gossypium hirsutum]	-	-	-	-	-	-	-
MSTRG.13192	--	hypothetical protein F383_18462 [Gossypium arboreum]	-	-	-	-	-	-	-
MSTRG.13203	--	PREDICTED: uncharacterized protein LOC107949130 [Gossypium hirsutum]	-	-	-	-	-	-	-
MSTRG.13212	LSM2	PREDICTED: sm-like protein LSM2 [Gossypium hirsutum]	Genetic Information Processing;Genetic Information Processing	Transcription;Folding, sorting and degradation	ko03040//Spliceosome;ko03018//RNA degradation	K12621;K12621	GO:0032991//macromolecular complex;GO:0044423//virion part;GO:0044444//cytoplasmic part	-	GO:0006396//RNA processing
MSTRG.13216	At4g32640	PREDICTED: DNA-directed RNA polymerase 2, chloroplastic/mitochondrial-like [Gossypium arboreum]	Genetic Information Processing	Folding, sorting and degradation	ko04141//Protein processing in endoplasmic reticulum	K14007	-	-	-
MSTRG.1322	--	-	-	-	-	-	-	-	-
MSTRG.13220	--	PREDICTED: uncharacterized protein LOC105800965 [Gossypium raimondii]	-	-	-	-	-	-	-
MSTRG.13222	DCAF11	PREDICTED: LEC14B protein-like isoform X1 [Gossypium hirsutum]	-	-	-	-	GO:0031461//cullin-RING ubiquitin ligase complex	-	-
MSTRG.13224	RPL37C	PREDICTED: 60S ribosomal protein L37-3-like [Gossypium hirsutum]	Genetic Information Processing	Translation	ko03010//Ribosome	K02922	GO:0030529//intracellular ribonucleoprotein complex	GO:0003723//RNA binding;GO:0005198//structural molecule activity;GO:0043169//cation binding	GO:0010467//gene expression
MSTRG.13229	TGD2	PREDICTED: protein TRIGALACTOSYLDIACYLGLYCEROL 2, chloroplastic-like isoform X1 [Gossypium hirsutum]	-	-	-	-	GO:0009528//plastid inner membrane;GO:0031224//intrinsic component of membrane	GO:0008289//lipid binding	GO:0006869//lipid transport;GO:0043623//cellular protein complex assembly
MSTRG.1323	--	PREDICTED: organ-specific protein P4-like [Gossypium hirsutum]	-	-	-	-	-	-	-
MSTRG.13243	--	PREDICTED: LRR receptor-like serine/threonine-protein kinase GSO1 [Gossypium arboreum]	-	-	-	-	-	-	-
MSTRG.13249	--	Cell wall alpha-1,3-glucan synthase mok12 [Gossypium arboreum]	-	-	-	-	-	-	-
MSTRG.13256	--	Membrane protein [Gossypium arboreum]	-	-	-	-	-	-	-
MSTRG.13257	--	PREDICTED: uncharacterized protein LOC107907793 [Gossypium hirsutum]	-	-	-	-	-	-	-
MSTRG.1327	PAT23	PREDICTED: probable protein S-acyltransferase 23 [Gossypium arboreum]	-	-	-	-	GO:0031224//intrinsic component of membrane	GO:0016409//palmitoyltransferase activity;GO:0046914//transition metal ion binding	GO:0044710//single-organism metabolic process
MSTRG.13279	--	Alanine racemase [Gossypium arboreum]	-	-	-	-	-	-	-
MSTRG.13290	--	-	-	-	-	-	-	-	-
MSTRG.13291	--	PREDICTED: developmental protein SEPALLATA 1-like isoform X3 [Gossypium raimondii]	-	-	-	-	-	-	-
MSTRG.13294	Os03g0733400	PREDICTED: zinc finger BED domain-containing protein RICESLEEPER 2-like [Gossypium hirsutum]	-	-	-	-	-	-	-
MSTRG.13300	--	-	-	-	-	-	-	-	-
MSTRG.13307	--	F-box/LRR-repeat 17 [Gossypium arboreum]	-	-	-	-	-	-	-
MSTRG.13311	--	PREDICTED: uncharacterized protein LOC108487694 [Gossypium arboreum]	-	-	-	-	-	-	-
MSTRG.13313	--	PREDICTED: uncharacterized protein LOC108468452 [Gossypium arboreum]	-	-	-	-	-	-	-
MSTRG.13317	--	PREDICTED: uncharacterized protein LOC108462054 [Gossypium arboreum]	-	-	-	-	-	-	-
MSTRG.13322	--	LRR receptor-like serine/threonine-protein kinase GSO2 [Gossypium arboreum]	-	-	-	-	-	-	-
MSTRG.13327	--	Protein ECT2 [Gossypium arboreum]	-	-	-	-	-	-	-
MSTRG.13333	--	-	-	-	-	-	-	-	-
MSTRG.13337	RVE7	PREDICTED: protein REVEILLE 2-like, partial [Gossypium hirsutum]	-	-	-	-	-	GO:0005488//binding	-
MSTRG.13338	HPPR	RNA-directed RNA polymerase L [Gossypium arboreum]	-	-	-	-	-	-	-
MSTRG.13345	--	PREDICTED: uncharacterized protein LOC108462054 [Gossypium arboreum]	-	-	-	-	-	-	-
MSTRG.13346	PAT24	PREDICTED: protein S-acyltransferase 24-like isoform X3 [Gossypium hirsutum]	-	-	-	-	GO:0012506//vesicle membrane;GO:0031224//intrinsic component of membrane;GO:0031984//organelle subcompartment;GO:0043231//intracellular membrane-bounded organelle	GO:0016409//palmitoyltransferase activity;GO:0046914//transition metal ion binding	GO:0006625//protein targeting to peroxisome;GO:0009062//fatty acid catabolic process;GO:0009826//unidimensional cell growth;GO:0016192//vesicle-mediated transport
MSTRG.13353	--	PREDICTED: uncharacterized mitochondrial protein AtMg00310-like [Gossypium hirsutum]	-	-	-	-	-	-	-
MSTRG.13358	--	PREDICTED: uncharacterized protein LOC105800965 [Gossypium raimondii]	-	-	-	-	-	-	-
MSTRG.13359	--	-	-	-	-	-	-	-	-
MSTRG.1337	--	hypothetical protein F383_27632 [Gossypium arboreum]	-	-	-	-	-	-	-
MSTRG.13376	CICDH	PREDICTED: cytosolic isocitrate dehydrogenase [NADP]-like [Gossypium hirsutum]	Metabolism;Metabolism;Metabolism;Metabolism;Cellular Processes;Metabolism;Metabolism;Metabolism	Global and overview maps;Global and overview maps;Global and overview maps;Global and overview maps;Transport and catabolism;Metabolism of other amino acids;Global and overview maps;Carbohydrate metabolism	ko01100//Metabolic pathways;ko01110//Biosynthesis of secondary metabolites;ko01200//Carbon metabolism;ko01230//Biosynthesis of amino acids;ko04146//Peroxisome;ko00480//Glutathione metabolism;ko01210//2-Oxocarboxylic acid metabolism;ko00020//Citrate cycle (TCA cycle)	K00031;K00031;K00031;K00031;K00031;K00031;K00031;K00031	GO:0005576//extracellular region;GO:0005911//cell-cell junction;GO:0009532//plastid stroma;GO:0016020//membrane	GO:0000166//nucleotide binding;GO:0004448//isocitrate dehydrogenase activity;GO:0046914//transition metal ion binding	GO:0006006//glucose metabolic process;GO:0006090//pyruvate metabolic process;GO:0006101//citrate metabolic process;GO:0006970//response to osmotic stress;GO:0006996//organelle organization;GO:0009617//response to bacterium;GO:0010038//response to metal ion;GO:0019941//modification-dependent protein catabolic process;GO:0032879//regulation of localization;GO:0035966//response to topologically inco…
MSTRG.1338	--	-	-	-	-	-	-	-	-
MSTRG.13385	--	GTPase obg [Gossypium arboreum]	-	-	-	-	-	-	-
MSTRG.13390	MYC2	PREDICTED: transcription factor MYC2 [Gossypium hirsutum]	Environmental Information Processing;Environmental Information Processing	Signal transduction;Signal transduction	ko04075//Plant hormone signal transduction;ko04016//MAPK signaling pathway - plant	K13422;K13422	-	GO:0005515//protein binding	-
MSTRG.1340	--	PREDICTED: uncharacterized protein LOC107895775 [Gossypium hirsutum]	-	-	-	-	-	-	-
MSTRG.13400	APY2	PREDICTED: apyrase 2-like [Gossypium arboreum]	Metabolism;Metabolism	Nucleotide metabolism;Nucleotide metabolism	ko00230//Purine metabolism;ko00240//Pyrimidine metabolism	K14641;K14641	-	-	-
MSTRG.13403	--	PREDICTED: uncharacterized protein LOC107919132 [Gossypium hirsutum]	Metabolism;Metabolism;Metabolism;Metabolism;Metabolism	Global and overview maps;Global and overview maps;Global and overview maps;Global and overview maps;Amino acid metabolism	ko01100//Metabolic pathways;ko01110//Biosynthesis of secondary metabolites;ko01230//Biosynthesis of amino acids;ko01210//2-Oxocarboxylic acid metabolism;ko00220//Arginine biosynthesis	K14677;K14677;K14677;K14677;K14677	-	-	-
MSTRG.13404	COX6B-2	PREDICTED: cytochrome c oxidase subunit 6b-2 [Gossypium raimondii]	Metabolism;Metabolism	Global and overview maps;Energy metabolism	ko01100//Metabolic pathways;ko00190//Oxidative phosphorylation	K02267;K02267	GO:0009536//plastid	GO:0009055//electron carrier activity	GO:0015992//proton transport;GO:0046474//glycerophospholipid biosynthetic process
MSTRG.13406	AtMg00310	reverse transcriptase [Corchorus capsularis]	-	-	-	-	-	-	-
MSTRG.13410	--	PREDICTED: uncharacterized protein LOC108477876 [Gossypium arboreum]	-	-	-	-	-	-	-
MSTRG.13436	FH20	PREDICTED: formin-like protein 20 isoform X1 [Gossypium arboreum]	-	-	-	-	-	-	GO:0007015//actin filament organization
MSTRG.13458	--	DNA-directed RNA polymerase subunit beta'' [Gossypium arboreum]	-	-	-	-	-	-	-
MSTRG.13462	FTSHI1	PREDICTED: paraplegin-like isoform X2 [Gossypium hirsutum]	-	-	-	-	-	-	-
MSTRG.13486	XBAT33	PREDICTED: E3 ubiquitin-protein ligase XBAT33-like [Gossypium hirsutum]	-	-	-	-	-	GO:0019787//ubiquitin-like protein transferase activity;GO:0043169//cation binding	GO:0032446//protein modification by small protein conjugation
MSTRG.13494	SPT6	PREDICTED: transcription elongation factor SPT6-like [Gossypium arboreum]	-	-	-	-	-	-	GO:0006355//regulation of transcription, DNA-templated
MSTRG.135	LRR1	PREDICTED: somatic embryogenesis receptor kinase 2-like isoform X2 [Gossypium hirsutum]	-	-	-	-	-	-	-
MSTRG.13511	At5g47030	PREDICTED: ATP synthase subunit delta', mitochondrial-like [Gossypium arboreum]	Metabolism;Metabolism	Global and overview maps;Energy metabolism	ko01100//Metabolic pathways;ko00190//Oxidative phosphorylation	K02134;K02134	-	-	-
MSTRG.13517	AtMg00310	PREDICTED: uncharacterized mitochondrial protein AtMg00310-like [Gossypium arboreum]	-	-	-	-	-	-	-
MSTRG.13520	--	Golgin subfamily A member 5 [Gossypium arboreum]	-	-	-	-	-	-	-
MSTRG.13522	--	Aspartate--tRNA ligase [Gossypium arboreum]	-	-	-	-	-	-	-
MSTRG.13523	--	PREDICTED: cinnamoyl-CoA reductase 1-like [Gossypium hirsutum]	-	-	-	-	-	-	-
MSTRG.13526	--	-	-	-	-	-	-	-	-
MSTRG.13538	--	PREDICTED: serine/threonine-protein phosphatase 7 long form homolog [Gossypium arboreum]	-	-	-	-	-	-	-
MSTRG.13543	--	hypothetical protein B456_003G086600 [Gossypium raimondii]	-	-	-	-	-	-	-
MSTRG.13552	--	Zinc finger CCCH-type antiviral 1 [Gossypium arboreum]	Genetic Information Processing	Translation	ko03010//Ribosome	K02955	-	-	-
MSTRG.13556	RNL	RNAligase isoform 2 [Theobroma cacao]	-	-	-	-	-	GO:0004112//cyclic-nucleotide phosphodiesterase activity;GO:0008452//RNA ligase activity;GO:0016773//phosphotransferase activity, alcohol group as acceptor;GO:0032550//purine ribonucleoside binding	GO:0000394//RNA splicing, via endonucleolytic cleavage and ligation;GO:0006796//phosphate-containing compound metabolic process;GO:0034645//cellular macromolecule biosynthetic process
MSTRG.13563	At2g20360	PREDICTED: ABC transporter G family member 31-like [Gossypium arboreum]	-	-	-	-	GO:0044455//mitochondrial membrane part	-	GO:0019941//modification-dependent protein catabolic process;GO:0035966//response to topologically incorrect protein;GO:0043094//cellular metabolic compound salvage;GO:0043248//proteasome assembly;GO:0044710//single-organism metabolic process
MSTRG.13578	--	pre-mrna-splicing factor cwc2 [Gossypium arboreum]	-	-	-	-	-	-	-
MSTRG.1360	--	PREDICTED: receptor-like protein 12 [Gossypium arboreum]	-	-	-	-	-	-	-
MSTRG.13621	RPL18A	PREDICTED: 60S ribosomal protein L18a-like [Gossypium arboreum]	Genetic Information Processing	Translation	ko03010//Ribosome	K02882	-	-	-
MSTRG.13626	COX5C	PREDICTED: cytochrome c oxidase subunit 5C [Gossypium raimondii]	-	-	-	-	-	-	-
MSTRG.13627	COX5C	PREDICTED: cytochrome c oxidase subunit 5C [Gossypium raimondii]	-	-	-	-	-	-	-
MSTRG.13635	--	DDE_4 domain-containing protein [Cephalotus follicularis]	-	-	-	-	-	-	-
MSTRG.13637	ANT	PREDICTED: protein ABHD13-like isoform X3 [Gossypium hirsutum]	-	-	-	-	GO:0031224//intrinsic component of membrane	GO:0004672//protein kinase activity;GO:0032550//purine ribonucleoside binding	GO:0006464//cellular protein modification process;GO:0006796//phosphate-containing compound metabolic process
MSTRG.13659	--	PREDICTED: uncharacterized protein LOC108475046 [Gossypium arboreum]	-	-	-	-	-	-	-
MSTRG.13665	COX11	PREDICTED: cytochrome c oxidase assembly protein COX11, mitochondrial-like isoform X2 [Gossypium hirsutum]	Metabolism;Metabolism	Global and overview maps;Energy metabolism	ko01100//Metabolic pathways;ko00190//Oxidative phosphorylation	K02258;K02258	GO:0019866//organelle inner membrane;GO:0031224//intrinsic component of membrane;GO:0043231//intracellular membrane-bounded organelle	-	GO:0006089//lactate metabolic process
MSTRG.1367	--	Cingulin [Gossypium arboreum]	-	-	-	-	-	-	-
MSTRG.13673	--	PREDICTED: uncharacterized protein LOC105800965 [Gossypium raimondii]	-	-	-	-	-	-	-
MSTRG.13683	--	PREDICTED: BAG family molecular chaperone regulator 6-like isoform X3 [Gossypium hirsutum]	-	-	-	-	-	-	GO:0006950//response to stress;GO:0009987//cellular process;GO:0044699//single-organism process
MSTRG.13694	AtMg00310	PREDICTED: uncharacterized protein LOC105781396 [Gossypium raimondii]	-	-	-	-	-	-	-
MSTRG.137	--	PREDICTED: uncharacterized protein LOC107961275 [Gossypium hirsutum]	-	-	-	-	-	-	-
MSTRG.13701	--	PREDICTED: uncharacterized protein LOC107934298 [Gossypium hirsutum]	-	-	-	-	-	-	-
MSTRG.13708	--	Golgin subfamily A member 5 [Gossypium arboreum]	-	-	-	-	-	-	-
MSTRG.1371	ARP2	PREDICTED: 60S ribosomal protein L3-2 [Theobroma cacao]	Genetic Information Processing	Translation	ko03010//Ribosome	K02925	GO:0015934//large ribosomal subunit	-	GO:0009117//nucleotide metabolic process;GO:0009664//plant-type cell wall organization;GO:0010383//cell wall polysaccharide metabolic process;GO:0010467//gene expression
MSTRG.13720	PER27	PREDICTED: peroxidase 39-like [Gossypium hirsutum]	Metabolism;Metabolism;Metabolism	Global and overview maps;Global and overview maps;Biosynthesis of other secondary metabolites	ko01100//Metabolic pathways;ko01110//Biosynthesis of secondary metabolites;ko00940//Phenylpropanoid biosynthesis	K00430;K00430;K00430	-	GO:0003824//catalytic activity;GO:0043169//cation binding;GO:0046906//tetrapyrrole binding	GO:0006950//response to stress;GO:0044710//single-organism metabolic process
MSTRG.13741	TBL2	PREDICTED: transducin beta-like protein 2 [Gossypium arboreum]	-	-	-	-	-	-	GO:0006511//ubiquitin-dependent protein catabolic process;GO:0006605//protein targeting;GO:0035966//response to topologically incorrect protein;GO:0043623//cellular protein complex assembly
MSTRG.13743	--	-	-	-	-	-	-	-	-
MSTRG.13749	--	PREDICTED: L10-interacting MYB domain-containing protein-like [Gossypium arboreum]	-	-	-	-	-	-	-
MSTRG.13760	--	PREDICTED: uncharacterized protein LOC108472199 [Gossypium arboreum]	-	-	-	-	-	-	-
MSTRG.13769	--	PREDICTED: uncharacterized protein LOC105773801 [Gossypium raimondii]	-	-	-	-	-	-	-
MSTRG.1377	--	BRISC complex subunit Abro1 [Gossypium arboreum]	Genetic Information Processing	Translation	ko03010//Ribosome	K02922	-	-	-
MSTRG.13786	--	PREDICTED: uncharacterized protein LOC108465011 [Gossypium arboreum]	-	-	-	-	-	-	-
MSTRG.13795	SCAMP1	PREDICTED: secretory carrier-associated membrane protein 1-like [Gossypium hirsutum]	-	-	-	-	GO:0030659//cytoplasmic vesicle membrane;GO:0031224//intrinsic component of membrane	-	GO:0006810//transport
MSTRG.13800	--	-	-	-	-	-	-	-	-
MSTRG.13801	At3g52030	PREDICTED: F-box/WD-40 repeat-containing protein At3g52030-like isoform X1 [Gossypium hirsutum]	-	-	-	-	-	-	-
MSTRG.13805	NLE1	PREDICTED: notchless protein homolog [Gossypium hirsutum]	-	-	-	-	GO:0031461//cullin-RING ubiquitin ligase complex;GO:0043232//intracellular non-membrane-bounded organelle	-	GO:0010467//gene expression;GO:0022613//ribonucleoprotein complex biogenesis;GO:0048229//gametophyte development
MSTRG.13813	--	Periplasmic nitrate reductase [Gossypium arboreum]	-	-	-	-	-	-	-
MSTRG.13822	--	PREDICTED: uncharacterized protein LOC105766768 [Gossypium raimondii]	-	-	-	-	-	-	-
MSTRG.13827	--	PREDICTED: uncharacterized mitochondrial protein AtMg00310-like [Gossypium hirsutum]	-	-	-	-	-	-	-
MSTRG.13828	ANT1	PREDICTED: ADP,ATP carrier protein 1, mitochondrial [Gossypium arboreum]	-	-	-	-	GO:0019866//organelle inner membrane;GO:0031224//intrinsic component of membrane	-	GO:0044763//single-organism cellular process;GO:0051234//establishment of localization
MSTRG.13829	RPN1A	PREDICTED: 26S proteasome non-ATPase regulatory subunit 2 homolog A-like [Gossypium arboreum]	Genetic Information Processing	Folding, sorting and degradation	ko03050//Proteasome	K03028	-	-	-
MSTRG.1384	--	hypothetical protein F383_15357 [Gossypium arboreum]	-	-	-	-	-	-	-
MSTRG.13846	--	Deferrochelatase/peroxidase EfeB [Gossypium arboreum]	-	-	-	-	-	-	-
MSTRG.1385	FKBP15-1	PREDICTED: peptidyl-prolyl cis-trans isomerase FKBP15-1 [Gossypium arboreum]	-	-	-	-	-	-	-
MSTRG.13865	--	-	-	-	-	-	-	-	-
MSTRG.1387	--	-	-	-	-	-	-	-	-
MSTRG.1388	--	-	-	-	-	-	-	-	-
MSTRG.13891	SRL1	PREDICTED: pre-mRNA-splicing factor 38B [Arachis ipaensis]	Genetic Information Processing	Transcription	ko03040//Spliceosome	K12850	-	-	GO:0006970//response to osmotic stress
MSTRG.13896	DPMS2	PREDICTED: dolichol phosphate-mannose biosynthesis regulatory protein [Gossypium raimondii]	Metabolism;Metabolism;Metabolism	Global and overview maps;Glycan biosynthesis and metabolism;Glycan biosynthesis and metabolism	ko01100//Metabolic pathways;ko00510//N-Glycan biosynthesis;ko00563//Glycosylphosphatidylinositol(GPI)-anchor biosynthesis	K09658;K09658;K09658	GO:0031227//intrinsic component of endoplasmic reticulum membrane;GO:0031501//mannosyltransferase complex	GO:0016740//transferase activity	GO:0043170//macromolecule metabolic process
MSTRG.13903	--	PREDICTED: importin beta-like protein KAP120 isoform X2 [Gossypium hirsutum]	-	-	-	-	GO:0043231//intracellular membrane-bounded organelle	GO:0017016//Ras GTPase binding	GO:0007017//microtubule-based process;GO:1902410//mitotic cytokinetic process
MSTRG.13905	--	Adenosine monophosphate-protein transferase FICD [Gossypium arboreum]	-	-	-	-	-	-	-
MSTRG.13923	ycf3	Ycf3 (chloroplast) [Arracacia xanthorrhiza]	-	-	-	-	GO:0044434//chloroplast part	-	GO:0044237//cellular metabolic process
MSTRG.13928	MAIL3	PREDICTED: serine/threonine-protein phosphatase 7 long form homolog [Gossypium raimondii]	-	-	-	-	-	-	-
MSTRG.1395	--	-	-	-	-	-	-	-	-
MSTRG.13950	--	PREDICTED: FK506-binding protein 5-like isoform X1 [Gossypium hirsutum]	-	-	-	-	-	-	-
MSTRG.13954	--	-	-	-	-	-	-	-	-
MSTRG.1396	--	-	-	-	-	-	-	-	-
MSTRG.13965	--	Periplasmic nitrate reductase [Gossypium arboreum]	-	-	-	-	-	-	-
MSTRG.13970	ACD6	PREDICTED: ankyrin repeat-containing protein At3g12360-like [Gossypium raimondii]	-	-	-	-	-	-	-
MSTRG.13976	--	PREDICTED: alpha-latrotoxin-Lhe1a-like [Gossypium hirsutum]	-	-	-	-	-	-	-
MSTRG.13985	--	hypothetical protein F383_06736 [Gossypium arboreum]	-	-	-	-	-	-	-
MSTRG.13988	--	Integrin alpha ina-1 [Gossypium arboreum]	-	-	-	-	-	-	-
MSTRG.14001	AtMg00310	reverse transcriptase [Corchorus capsularis]	-	-	-	-	-	-	-
MSTRG.14010	--	-	-	-	-	-	-	-	-
MSTRG.14011	CPN60B1	PREDICTED: ruBisCO large subunit-binding protein subunit beta, chloroplastic-like [Gossypium hirsutum]	-	-	-	-	-	-	-
MSTRG.14012	--	chitobiosyldiphosphodolichol beta-mannosyltransferase [Gossypium arboreum]	-	-	-	-	-	-	-
MSTRG.14013	RPN1A	PREDICTED: 26S proteasome non-ATPase regulatory subunit 2 homolog A-like isoform X2 [Gossypium raimondii]	Genetic Information Processing	Folding, sorting and degradation	ko03050//Proteasome	K03028	-	-	-
MSTRG.14014	RPN1A	PREDICTED: 26S proteasome non-ATPase regulatory subunit 2 homolog A-like isoform X6 [Gossypium raimondii]	Genetic Information Processing	Folding, sorting and degradation	ko03050//Proteasome	K03028	-	-	-
MSTRG.14028	--	-	-	-	-	-	-	-	-
MSTRG.1403	--	PREDICTED: uncharacterized protein LOC105781396 [Gossypium raimondii]	-	-	-	-	-	-	-
MSTRG.14031	--	PREDICTED: ubiquitin-conjugating enzyme E2-23 kDa-like [Gossypium hirsutum]	-	-	-	-	-	-	-
MSTRG.14034	--	-	-	-	-	-	-	-	-
MSTRG.14036	--	Aspartate--tRNA ligase [Gossypium arboreum]	-	-	-	-	-	-	-
MSTRG.14038	APC1	PREDICTED: lactoylglutathione lyase-like [Gossypium hirsutum]	Genetic Information Processing	Folding, sorting and degradation	ko04120//Ubiquitin mediated proteolysis	K03348	-	-	-
MSTRG.14040	--	-	-	-	-	-	-	-	-
MSTRG.1407	--	PREDICTED: uncharacterized protein LOC105762197 [Gossypium raimondii]	-	-	-	-	-	-	-
MSTRG.14071	--	Taste receptor type 2 member 7 [Gossypium arboreum]	-	-	-	-	-	-	-
MSTRG.14075	--	DNA mismatch repair mutS [Gossypium arboreum]	-	-	-	-	-	-	-
MSTRG.14081	--	UDP-glucuronosyltransferase 2B13 [Gossypium arboreum]	-	-	-	-	-	-	-
MSTRG.14088	--	PREDICTED: WD repeat-containing protein 11 isoform X2 [Populus euphratica]	-	-	-	-	-	-	-
MSTRG.14109	--	PREDICTED: uncharacterized protein LOC108479158 [Gossypium arboreum]	-	-	-	-	-	-	-
MSTRG.14128	--	-	-	-	-	-	-	-	-
MSTRG.14132	--	-	-	-	-	-	-	-	-
MSTRG.14155	--	-	-	-	-	-	-	-	-
MSTRG.14161	WDS	PREDICTED: WD repeat-containing protein 26 [Gossypium arboreum]	-	-	-	-	-	-	-
MSTRG.14172	--	PREDICTED: uncharacterized protein LOC107957416 [Gossypium hirsutum]	-	-	-	-	-	-	-
MSTRG.14173	--	PREDICTED: uncharacterized protein LOC107916802 [Gossypium hirsutum]	-	-	-	-	-	-	-
MSTRG.14175	--	-	-	-	-	-	-	-	-
MSTRG.14190	APX1	PREDICTED: L-ascorbate peroxidase, cytosolic [Gossypium arboreum]	Metabolism;Metabolism	Metabolism of other amino acids;Carbohydrate metabolism	ko00480//Glutathione metabolism;ko00053//Ascorbate and aldarate metabolism	K00434;K00434	-	-	-
MSTRG.14192	APX2	ascorbate peroxidase [Zantedeschia aethiopica]	Metabolism;Metabolism	Metabolism of other amino acids;Carbohydrate metabolism	ko00480//Glutathione metabolism;ko00053//Ascorbate and aldarate metabolism	K00434;K00434	GO:0044444//cytoplasmic part	GO:0004601//peroxidase activity;GO:0043169//cation binding;GO:0046906//tetrapyrrole binding	GO:0000302//response to reactive oxygen species;GO:0009642//response to light intensity;GO:0042743//hydrogen peroxide metabolic process;GO:0044267//cellular protein metabolic process;GO:0044710//single-organism metabolic process
MSTRG.14202	TIF3I1	PREDICTED: eukaryotic translation initiation factor 3 subunit I-like [Gossypium arboreum]	Genetic Information Processing	Translation	ko03013//RNA transport	K03246	GO:0043234//protein complex;GO:0070993//translation preinitiation complex	GO:0008135//translation factor activity, RNA binding	GO:0006417//regulation of translation
MSTRG.14207	--	hypothetical protein F383_07951 [Gossypium arboreum]	-	-	-	-	GO:0043231//intracellular membrane-bounded organelle	-	-
MSTRG.14215	PPP6R3	PREDICTED: serine/threonine-protein phosphatase 6 regulatory subunit 3-like [Gossypium hirsutum]	-	-	-	-	-	-	-
MSTRG.14220	--	-	-	-	-	-	-	-	-
MSTRG.14223	--	-	-	-	-	-	-	-	-
MSTRG.14224	--	Cholesterol side-chain cleavage enzyme, mitochondrial [Gossypium arboreum]	-	-	-	-	-	-	-
MSTRG.14227	--	-	-	-	-	-	-	-	-
MSTRG.1423	--	Auxin response factor 11 [Gossypium arboreum]	-	-	-	-	-	-	-
MSTRG.14240	SPA2	PREDICTED: protein SPA1-RELATED 2-like isoform X1 [Gossypium hirsutum]	-	-	-	-	-	-	-
MSTRG.14245	--	hypothetical protein F383_17519 [Gossypium arboreum]	-	-	-	-	-	-	-
MSTRG.14256	--	-	-	-	-	-	-	-	-
MSTRG.1426	--	Orotidine 5'-phosphate decarboxylase [Gossypium arboreum]	-	-	-	-	-	-	-
MSTRG.14261	--	hypothetical protein F383_34948 [Gossypium arboreum]	-	-	-	-	-	-	-
MSTRG.14264	--	PREDICTED: uncharacterized protein LOC107916802 [Gossypium hirsutum]	-	-	-	-	-	-	-
MSTRG.14291	--	PREDICTED: uncharacterized protein LOC108475046 [Gossypium arboreum]	Metabolism;Metabolism;Metabolism;Metabolism;Metabolism	Global and overview maps;Global and overview maps;Global and overview maps;Global and overview maps;Amino acid metabolism	ko01100//Metabolic pathways;ko01110//Biosynthesis of secondary metabolites;ko01230//Biosynthesis of amino acids;ko01210//2-Oxocarboxylic acid metabolism;ko00220//Arginine biosynthesis	K14677;K14677;K14677;K14677;K14677	-	-	-
MSTRG.14293	RPS27B	PREDICTED: 40S ribosomal protein S27-2-like [Gossypium hirsutum]	Genetic Information Processing	Translation	ko03010//Ribosome	K02978	GO:0030529//intracellular ribonucleoprotein complex	GO:0043169//cation binding	GO:0010467//gene expression
MSTRG.1430	CEF	PREDICTED: serine/threonine-protein phosphatase 5-like [Gossypium hirsutum]	-	-	-	-	-	-	-
MSTRG.14318	wdr48	PREDICTED: WD repeat-containing protein 48-like isoform X2 [Gossypium hirsutum]	-	-	-	-	GO:0031461//cullin-RING ubiquitin ligase complex	-	GO:0006625//protein targeting to peroxisome;GO:0009062//fatty acid catabolic process;GO:0009791//post-embryonic development
MSTRG.14321	RPS24A	PREDICTED: 40S ribosomal protein S24-1-like [Gossypium raimondii]	Genetic Information Processing	Translation	ko03010//Ribosome	K02974	GO:0030529//intracellular ribonucleoprotein complex	GO:0005198//structural molecule activity	GO:0010467//gene expression
MSTRG.14323	emc2	PREDICTED: ER membrane protein complex subunit 2-like [Gossypium hirsutum]	-	-	-	-	-	GO:0003824//catalytic activity	-
MSTRG.14334	--	LOW QUALITY PROTEIN: NAD_binding_8 domain-containing protein, partial [Cephalotus follicularis]	-	-	-	-	-	-	-
MSTRG.14338	--	hypothetical protein F383_35344 [Gossypium arboreum]	-	-	-	-	-	-	-
MSTRG.14341	--	PREDICTED: uncharacterized protein LOC105795650 [Gossypium raimondii]	-	-	-	-	-	-	-
MSTRG.14342	--	-	-	-	-	-	-	-	-
MSTRG.14355	UBC2	PREDICTED: ubiquitin-conjugating enzyme E2 2 isoform X1 [Gossypium hirsutum]	Genetic Information Processing	Folding, sorting and degradation	ko04120//Ubiquitin mediated proteolysis	K10573	-	GO:0003824//catalytic activity	-
MSTRG.14357	--	PREDICTED: uncharacterized mitochondrial protein AtMg00310-like [Gossypium hirsutum]	-	-	-	-	-	-	-
MSTRG.14360	--	Cell wall alpha-1,3-glucan synthase mok12 [Gossypium arboreum]	-	-	-	-	-	-	-
MSTRG.1437	ycf68-1	PREDICTED: ATP synthase subunit beta, chloroplastic-like [Gossypium hirsutum]	-	-	-	-	GO:0043231//intracellular membrane-bounded organelle	-	-
MSTRG.14375	--	-	-	-	-	-	-	-	-
MSTRG.14376	--	PREDICTED: uncharacterized protein LOC107889150 [Gossypium hirsutum]	-	-	-	-	-	-	-
MSTRG.1438	ycf68-1	PREDICTED: ATP synthase subunit beta, chloroplastic-like [Gossypium hirsutum]	-	-	-	-	GO:0043231//intracellular membrane-bounded organelle	-	-
MSTRG.14397	--	hypothetical protein F383_08119 [Gossypium arboreum]	-	-	-	-	-	-	-
MSTRG.1443	AtMg00310	reverse transcriptase [Corchorus capsularis]	-	-	-	-	-	-	-
MSTRG.14442	--	PREDICTED: serine/threonine-protein phosphatase 7 long form homolog [Gossypium hirsutum]	-	-	-	-	-	-	-
MSTRG.14458	ARP1	PREDICTED: probable RNA-binding protein ARP1 [Gossypium arboreum]	-	-	-	-	-	GO:0097159//organic cyclic compound binding	-
MSTRG.14475	--	PREDICTED: uncharacterized protein LOC108475046 [Gossypium arboreum]	-	-	-	-	-	-	-
MSTRG.14493	TTL1	PREDICTED: TPR repeat-containing thioredoxin TTL1-like [Gossypium arboreum]	-	-	-	-	-	-	-
MSTRG.1450	--	hypothetical protein F383_20757 [Gossypium arboreum]	-	-	-	-	-	-	-
MSTRG.14503	HY5	PREDICTED: transcription factor HY5 [Gossypium hirsutum]	Organismal Systems	Environmental adaptation	ko04712//Circadian rhythm - plant	K16241	GO:0043231//intracellular membrane-bounded organelle	GO:0001071//nucleic acid binding transcription factor activity;GO:0043566//structure-specific DNA binding	GO:0006355//regulation of transcription, DNA-templated;GO:0006405//RNA export from nucleus;GO:0006464//cellular protein modification process;GO:0006996//organelle organization;GO:0007602//phototransduction;GO:0009411//response to UV;GO:0009893//positive regulation of metabolic process;GO:0010476//gibberellin mediated signaling pathway;GO:0019827//stem cell population maintenance;GO:0019932//secon…
MSTRG.14511	TPRP-F1	PREDICTED: repetitive proline-rich cell wall protein 2-like [Gossypium arboreum]	-	-	-	-	-	-	-
MSTRG.14512	TPRP-F1	PREDICTED: repetitive proline-rich cell wall protein 2-like [Gossypium arboreum]	-	-	-	-	-	-	-
MSTRG.14541	--	PREDICTED: ankyrin repeat-containing protein At3g12360-like [Gossypium hirsutum]	-	-	-	-	-	-	-
MSTRG.14566	--	hypothetical protein F383_07908 [Gossypium arboreum]	-	-	-	-	-	-	-
MSTRG.14578	--	hypothetical protein B456_004G287400 [Gossypium raimondii]	-	-	-	-	-	-	-
MSTRG.1458	--	CTP synthase [Gossypium arboreum]	-	-	-	-	-	-	-
MSTRG.14582	BAD1	PREDICTED: ankyrin repeat-containing protein At5g02620-like [Gossypium arboreum]	-	-	-	-	-	-	-
MSTRG.14583	BAD1	PREDICTED: caskin-1-like isoform X1 [Gossypium raimondii]	-	-	-	-	-	-	-
MSTRG.14584	BAD1	PREDICTED: caskin-1-like isoform X1 [Gossypium raimondii]	-	-	-	-	-	-	-
MSTRG.1459	--	-	-	-	-	-	-	-	-
MSTRG.1460	--	Isoleucine--tRNA ligase [Gossypium arboreum]	-	-	-	-	-	-	-
MSTRG.14605	--	PREDICTED: indole-3-acetic acid-amido synthetase GH3.17-like isoform X3 [Gossypium hirsutum]	Environmental Information Processing	Signal transduction	ko04075//Plant hormone signal transduction	K14487	-	-	-
MSTRG.14606	--	-	-	-	-	-	-	-	-
MSTRG.14609	WIN2	PREDICTED: probable protein phosphatase 2C 59 [Gossypium hirsutum]	-	-	-	-	-	GO:0004721//phosphoprotein phosphatase activity;GO:0043169//cation binding	GO:0006464//cellular protein modification process
MSTRG.14614	DBR1	PREDICTED: lariat debranching enzyme-like isoform X34 [Gossypium raimondii]	Cellular Processes	Transport and catabolism	ko04146//Peroxisome	K13342	-	-	-
MSTRG.14621	RRT15	hypothetical protein GLYMA_13G021700, partial [Glycine max]	-	-	-	-	-	-	-
MSTRG.14624	TRMT61A	PREDICTED: tRNA (adenine(58)-N(1))-methyltransferase catalytic subunit TRMT61A [Gossypium arboreum]	-	-	-	-	GO:0043527//tRNA methyltransferase complex	GO:0016426//tRNA (adenine) methyltransferase activity	GO:0001510//RNA methylation
MSTRG.14628	--	Non-LTR retroelement reverse transcriptase [Theobroma cacao]	-	-	-	-	-	-	-
MSTRG.14635	TTL4	PREDICTED: inactive TPR repeat-containing thioredoxin TTL3-like [Gossypium hirsutum]	-	-	-	-	-	-	-
MSTRG.14655	--	-	-	-	-	-	-	-	-
MSTRG.14657	--	PREDICTED: putative dual specificity tyrosine-phosphorylation-regulated kinase 3 homolog [Gossypium hirsutum]	-	-	-	-	-	-	-
MSTRG.14672	WDR26	PREDICTED: WD repeat-containing protein 26-like [Gossypium hirsutum]	-	-	-	-	-	-	-
MSTRG.14686	WDR12	PREDICTED: ribosome biogenesis protein WDR12 homolog [Gossypium hirsutum]	-	-	-	-	GO:0005911//cell-cell junction;GO:0030684//preribosome;GO:0031461//cullin-RING ubiquitin ligase complex;GO:0031981//nuclear lumen;GO:0043232//intracellular non-membrane-bounded organelle	GO:0005488//binding	GO:0000460//maturation of 5.8S rRNA;GO:0000469//cleavage involved in rRNA processing;GO:0006605//protein targeting;GO:0009451//RNA modification;GO:0010467//gene expression
MSTRG.1470	lst8	PREDICTED: protein LST8 homolog isoform X4 [Gossypium raimondii]	Cellular Processes	Transport and catabolism	ko04136//Autophagy - other eukaryotes	K08266	-	-	-
MSTRG.14700	--	hypothetical protein F383_14659 [Gossypium arboreum]	-	-	-	-	-	-	-
MSTRG.14706	At2g16710	PREDICTED: iron-sulfur assembly protein IscA-like 1, mitochondrial [Gossypium raimondii]	-	-	-	-	-	GO:0051540//metal cluster binding	GO:0009058//biosynthetic process
MSTRG.14719	--	hypothetical protein F383_36620 [Gossypium arboreum]	-	-	-	-	-	-	-
MSTRG.14724	Os01g0360600	PREDICTED: peroxisomal fatty acid beta-oxidation multifunctional protein AIM1-like [Gossypium hirsutum]	Metabolism;Metabolism	Global and overview maps;Metabolism of cofactors and vitamins	ko01100//Metabolic pathways;ko00770//Pantothenate and CoA biosynthesis	K00859;K00859	-	GO:0016616//oxidoreductase activity, acting on the CH-OH group of donors, NAD or NADP as acceptor;GO:0048037//cofactor binding	GO:0032787//monocarboxylic acid metabolic process
MSTRG.14725	--	PREDICTED: J domain-containing protein spf31 [Theobroma cacao]	-	-	-	-	GO:0009536//plastid	-	-
MSTRG.14732	--	PREDICTED: uncharacterized protein LOC107949079 [Gossypium hirsutum]	-	-	-	-	-	-	-
MSTRG.14735	--	Protein htrL [Gossypium arboreum]	-	-	-	-	-	-	-
MSTRG.14739	--	Pol polyprotein [Gossypium arboreum]	-	-	-	-	-	-	-
MSTRG.14742	--	F-box only 41 [Gossypium arboreum]	-	-	-	-	-	-	-
MSTRG.1475	--	Nucleolar 12 [Gossypium arboreum]	-	-	-	-	-	-	-
MSTRG.14755	--	-	-	-	-	-	-	-	-
MSTRG.14757	--	-	-	-	-	-	-	-	-
MSTRG.14762	PHO1;H3	PREDICTED: phosphate transporter PHO1 homolog 7-like [Gossypium arboreum]	-	-	-	-	-	-	-
MSTRG.14764	--	F-box/WD repeat-containing sel-10 [Gossypium arboreum]	-	-	-	-	-	-	-
MSTRG.14776	--	PREDICTED: uncharacterized protein LOC108458646 [Gossypium arboreum]	-	-	-	-	-	-	-
MSTRG.14788	KLCR2	PREDICTED: kinesin light chain-like isoform X2 [Gossypium raimondii]	-	-	-	-	-	-	GO:0006952//defense response
MSTRG.14806	--	PREDICTED: uncharacterized protein LOC108458646 [Gossypium arboreum]	-	-	-	-	-	-	-
MSTRG.14807	--	F-box/LRR-repeat 17 [Gossypium arboreum]	-	-	-	-	-	-	-
MSTRG.14822	RPL37C	PREDICTED: auxin-responsive protein IAA20-like [Gossypium arboreum]	Genetic Information Processing	Translation	ko03010//Ribosome	K02922	-	-	-
MSTRG.14826	CEF	PREDICTED: protein transport protein Sec24-like CEF isoform X4 [Gossypium hirsutum]	Genetic Information Processing	Folding, sorting and degradation	ko04141//Protein processing in endoplasmic reticulum	K14007	-	-	-
MSTRG.14858	--	cytochrome P450 like_TBP [Nicotiana tabacum]	-	-	-	-	-	-	-
MSTRG.14876	--	F-box only 41 [Gossypium arboreum]	-	-	-	-	-	-	-
MSTRG.14882	--	PREDICTED: transcription factor SCREAM2-like isoform X2 [Gossypium hirsutum]	-	-	-	-	-	-	-
MSTRG.14884	--	PREDICTED: uncharacterized protein LOC105793429 [Gossypium raimondii]	-	-	-	-	-	-	-
MSTRG.1489	--	-	-	-	-	-	-	-	-
MSTRG.14901	--	Homoaconitase, mitochondrial [Gossypium arboreum]	-	-	-	-	-	-	-
MSTRG.14902	Y-2	PREDICTED: uncharacterized protein At3g27210 [Gossypium raimondii]	-	-	-	-	-	-	-
MSTRG.14906	--	Baculoviral IAP repeat-containing 6 [Gossypium arboreum]	-	-	-	-	-	-	-
MSTRG.14920	--	Golgin subfamily A member 5 [Gossypium arboreum]	-	-	-	-	-	-	-
MSTRG.14935	--	PREDICTED: uncharacterized protein LOC107936874 [Gossypium hirsutum]	-	-	-	-	GO:0005911//cell-cell junction	-	-
MSTRG.14938	--	PREDICTED: flowering time control protein FY [Gossypium hirsutum]	Genetic Information Processing	Translation	ko03015//mRNA surveillance pathway	K15542	-	-	-
MSTRG.14940	--	PREDICTED: uncharacterized protein At2g29880-like [Gossypium arboreum]	-	-	-	-	-	-	-
MSTRG.14941	FRS5	PREDICTED: protein FAR1-RELATED SEQUENCE 5-like isoform X1 [Gossypium hirsutum]	-	-	-	-	-	-	-
MSTRG.14956	--	PREDICTED: uncharacterized protein LOC105772114 [Gossypium raimondii]	-	-	-	-	-	-	-
MSTRG.14964	--	-	-	-	-	-	-	-	-
MSTRG.14971	MYC2	PREDICTED: transcription factor MYC2-like isoform X2 [Gossypium raimondii]	Environmental Information Processing;Environmental Information Processing	Signal transduction;Signal transduction	ko04075//Plant hormone signal transduction;ko04016//MAPK signaling pathway - plant	K13422;K13422	-	-	-
MSTRG.14976	GT7	PREDICTED: anthocyanidin 3-O-glucosyltransferase 2-like [Gossypium hirsutum]	-	-	-	-	-	GO:0035251//UDP-glucosyltransferase activity	GO:0009813//flavonoid biosynthetic process;GO:0016138//glycoside biosynthetic process
MSTRG.14979	psbH	photosystem II phosphoprotein (chloroplast) [Osyris alba]	Metabolism;Metabolism	Global and overview maps;Energy metabolism	ko01100//Metabolic pathways;ko00195//Photosynthesis	K02704;K02704	GO:0009521//photosystem;GO:0031224//intrinsic component of membrane;GO:0044434//chloroplast part	GO:0043168//anion binding	GO:0031647//regulation of protein stability;GO:0044237//cellular metabolic process
MSTRG.1498	--	hypothetical protein F383_02715 [Gossypium arboreum]	-	-	-	-	-	-	-
MSTRG.14984	SPBC2A9.03	PREDICTED: uncharacterized WD repeat-containing protein C2A9.03-like [Gossypium hirsutum]	-	-	-	-	-	-	-
MSTRG.14989	--	PREDICTED: uncharacterized protein LOC108475046 [Gossypium arboreum]	-	-	-	-	-	-	-
MSTRG.1499	--	-	-	-	-	-	-	-	-
MSTRG.14990	--	PREDICTED: formin-like protein 14 [Gossypium hirsutum]	-	-	-	-	-	-	-
MSTRG.14997	rps4	ribosomal protein S4 (chloroplast) [Gossypium longicalyx]	Genetic Information Processing	Translation	ko03010//Ribosome	K02986	GO:0009536//plastid;GO:0044391//ribosomal subunit	GO:0003723//RNA binding;GO:0005198//structural molecule activity	GO:0010467//gene expression
MSTRG.14998	--	-	-	-	-	-	-	-	-
MSTRG.14999	rps4	ribosomal protein S4 (chloroplast) [Gossypium longicalyx]	Genetic Information Processing	Translation	ko03010//Ribosome	K02986	GO:0009536//plastid;GO:0044391//ribosomal subunit	GO:0003723//RNA binding;GO:0005198//structural molecule activity	GO:0010467//gene expression
MSTRG.15000	rps4	ribosomal protein S4 (chloroplast) [Gossypium longicalyx]	Genetic Information Processing	Translation	ko03010//Ribosome	K02986	GO:0009536//plastid;GO:0044391//ribosomal subunit	GO:0003723//RNA binding;GO:0005198//structural molecule activity	GO:0010467//gene expression
MSTRG.15010	--	hypothetical protein B456_012G078900 [Gossypium raimondii]	-	-	-	-	-	-	-
MSTRG.15018	--	Tripartite motif-containing 59 [Gossypium arboreum]	Metabolism;Metabolism	Global and overview maps;Energy metabolism	ko01100//Metabolic pathways;ko00190//Oxidative phosphorylation	K02134;K02134	-	-	-
MSTRG.15023	--	PREDICTED: LEAF RUST 10 DISEASE-RESISTANCE LOCUS RECEPTOR-LIKE PROTEIN KINASE-like 1.2 isoform X2 [Gossypium arboreum]	-	-	-	-	-	-	-
MSTRG.15024	--	PREDICTED: LEAF RUST 10 DISEASE-RESISTANCE LOCUS RECEPTOR-LIKE PROTEIN KINASE-like 1.2 isoform X1 [Gossypium arboreum]	-	-	-	-	-	GO:0004672//protein kinase activity	GO:0006796//phosphate-containing compound metabolic process
MSTRG.15025	SYP22	F-box/LRR-repeat 17 [Gossypium arboreum]	-	-	-	-	-	-	-
MSTRG.15038	--	PREDICTED: uncharacterized protein LOC108473054 [Gossypium arboreum]	-	-	-	-	-	-	-
MSTRG.15040	--	-	-	-	-	-	-	-	-
MSTRG.15041	--	PREDICTED: uncharacterized protein LOC107889965 [Gossypium hirsutum]	-	-	-	-	-	-	-
MSTRG.15042	--	Mediator of RNA polymerase II transcription subunit 17 [Gossypium arboreum]	-	-	-	-	-	-	-
MSTRG.15056	--	PREDICTED: protein ENHANCED DISEASE RESISTANCE 2-like isoform X6 [Gossypium hirsutum]	-	-	-	-	-	-	-
MSTRG.15061	--	PREDICTED: uncharacterized protein LOC107888879 [Gossypium hirsutum]	-	-	-	-	-	-	-
MSTRG.15068	--	PREDICTED: uncharacterized protein LOC108475046 [Gossypium arboreum]	-	-	-	-	-	-	-
MSTRG.15069	--	PREDICTED: golgin subfamily A member 4-like isoform X2 [Gossypium arboreum]	-	-	-	-	-	-	-
MSTRG.15074	--	hypothetical protein B456_013G140300 [Gossypium raimondii]	-	-	-	-	-	-	-
MSTRG.15082	FCF1	F11F12.5 protein [Theobroma cacao]	-	-	-	-	-	-	-
MSTRG.15085	--	PREDICTED: uncharacterized protein LOC105800965 [Gossypium raimondii]	-	-	-	-	-	-	-
MSTRG.15091	petN	cytochrome b6/f complex subunit VIII (chloroplast) [Scopolia parviflora]	Metabolism;Metabolism	Global and overview maps;Energy metabolism	ko01100//Metabolic pathways;ko00195//Photosynthesis	K03689;K03689	-	GO:0009055//electron carrier activity	GO:0043623//cellular protein complex assembly
MSTRG.15097	--	Glycosyl hydrolase protein [Gossypium arboreum]	-	-	-	-	-	-	-
MSTRG.15101	RAPTOR1	MADS-box protein SVP-like [Gossypium hirsutum]	Cellular Processes	Transport and catabolism	ko04136//Autophagy - other eukaryotes	K07204	GO:0043231//intracellular membrane-bounded organelle	GO:0001071//nucleic acid binding transcription factor activity;GO:0003676//nucleic acid binding;GO:0005515//protein binding;GO:0030371//translation repressor activity	GO:0006355//regulation of transcription, DNA-templated;GO:0006417//regulation of translation;GO:0006605//protein targeting;GO:0006952//defense response;GO:0009555//pollen development;GO:0009628//response to abiotic stimulus;GO:0009755//hormone-mediated signaling pathway;GO:0009863//salicylic acid mediated signaling pathway;GO:0009887//organ morphogenesis;GO:0009909//regulation of flower developme…
MSTRG.15103	LFG5	PREDICTED: BI1-like protein [Gossypium hirsutum]	-	-	-	-	GO:0031224//intrinsic component of membrane	-	GO:0006605//protein targeting;GO:0016192//vesicle-mediated transport
MSTRG.15107	--	PREDICTED: formin-like protein 17 [Gossypium hirsutum]	-	-	-	-	-	-	-
MSTRG.15121	--	PREDICTED: uncharacterized protein LOC107960490 [Gossypium hirsutum]	-	-	-	-	-	-	-
MSTRG.15132	--	CAMP-regulated phosphoprotein 19-related protein isoform 1 [Theobroma cacao]	-	-	-	-	-	-	-
MSTRG.15151	POR1	Mitochondrial outer membrane protein porin of 34 kDa [Gossypium arboreum]	-	-	-	-	-	-	GO:0006820//anion transport;GO:0043269//regulation of ion transport;GO:0055085//transmembrane transport
MSTRG.15160	--	PREDICTED: mediator of RNA polymerase II transcription subunit 27 isoform X2 [Gossypium raimondii]	-	-	-	-	-	-	GO:0006725//cellular aromatic compound metabolic process;GO:0006807//nitrogen compound metabolic process;GO:0010467//gene expression;GO:0034645//cellular macromolecule biosynthetic process;GO:0044238//primary metabolic process;GO:1901360//organic cyclic compound metabolic process
MSTRG.15164	--	Kinesin-like protein KIF3A [Gossypium arboreum]	-	-	-	-	-	-	-
MSTRG.15165	--	Transposon, En/Spm-like protein [Corchorus capsularis]	-	-	-	-	-	-	-
MSTRG.15172	RE2	PREDICTED: uncharacterized mitochondrial protein AtMg00810-like [Gossypium hirsutum]	-	-	-	-	-	-	-
MSTRG.15174	Cript	PDZ-binding protein, CRIPT [Corchorus capsularis]	-	-	-	-	-	-	-
MSTRG.15177	--	Golgin subfamily A member 5 [Gossypium arboreum]	-	-	-	-	-	-	-
MSTRG.15183	AtMg01250	reverse transcriptase [Corchorus capsularis]	-	-	-	-	-	-	-
MSTRG.15205	--	reverse transcriptase [Corchorus capsularis]	-	-	-	-	-	-	-
MSTRG.15208	--	-	-	-	-	-	-	-	-
MSTRG.15218	--	hypothetical protein B456_013G172600 [Gossypium raimondii]	-	-	-	-	-	-	-
MSTRG.15224	--	-	-	-	-	-	-	-	-
MSTRG.15261	--	PREDICTED: uncharacterized protein LOC107889113 isoform X1 [Gossypium hirsutum]	-	-	-	-	-	-	-
MSTRG.15264	--	PREDICTED: uncharacterized mitochondrial protein AtMg00310-like [Gossypium hirsutum]	-	-	-	-	-	-	-
MSTRG.15278	sys1	PREDICTED: protein SYS1 homolog [Gossypium hirsutum]	-	-	-	-	-	-	-
MSTRG.15280	--	PREDICTED: uncharacterized protein LOC107928125 isoform X3 [Gossypium hirsutum]	-	-	-	-	-	-	-
MSTRG.15283	PSP	PREDICTED: phosphoglycerate kinase, cytosolic-like [Gossypium arboreum]	Metabolism;Metabolism;Metabolism;Metabolism	Global and overview maps;Global and overview maps;Global and overview maps;Amino acid metabolism	ko01100//Metabolic pathways;ko01200//Carbon metabolism;ko01230//Biosynthesis of amino acids;ko00260//Glycine, serine and threonine metabolism	K01079;K01079;K01079;K01079	-	-	-
MSTRG.15284	--	-	-	-	-	-	-	-	-
MSTRG.15288	--	cysteine-rich peptide [Digitaria ciliaris]	-	-	-	-	-	-	-
MSTRG.153	HOP	PREDICTED: stress-induced-phosphoprotein 1 [Gossypium arboreum]	-	-	-	-	-	-	GO:0000338//protein deneddylation;GO:0006886//intracellular protein transport;GO:0009639//response to red or far red light;GO:0016571//histone methylation;GO:0048580//regulation of post-embryonic development
MSTRG.15310	--	F-box only 41 [Gossypium arboreum]	-	-	-	-	-	-	-
MSTRG.15311	--	Thimet oligopeptidase [Gossypium arboreum]	-	-	-	-	-	-	-
MSTRG.15312	--	hypothetical protein F383_22071 [Gossypium arboreum]	-	-	-	-	-	-	-
MSTRG.15317	--	-	-	-	-	-	-	-	-
MSTRG.1532	--	-	-	-	-	-	-	-	-
MSTRG.15347	--	PREDICTED: receptor-like protein kinase FERONIA [Gossypium arboreum]	-	-	-	-	-	-	-
MSTRG.15356	--	hypothetical protein F383_20757 [Gossypium arboreum]	-	-	-	-	-	-	-
MSTRG.15360	--	PREDICTED: uncharacterized protein LOC108468885 [Gossypium arboreum]	-	-	-	-	-	-	-
MSTRG.15361	--	DNA mismatch repair mutS [Gossypium arboreum]	-	-	-	-	-	-	-
MSTRG.15367	--	-	-	-	-	-	-	-	-
MSTRG.15368	--	hypothetical protein F383_08119 [Gossypium arboreum]	-	-	-	-	-	-	-
MSTRG.15371	--	-	-	-	-	-	-	-	-
MSTRG.15387	--	hypothetical protein B456_006G112900 [Gossypium raimondii]	-	-	-	-	-	-	-
MSTRG.15395	--	A-type inclusion [Gossypium arboreum]	-	-	-	-	-	GO:0003824//catalytic activity	-
MSTRG.15398	--	PREDICTED: uncharacterized protein LOC107899628 [Gossypium hirsutum]	-	-	-	-	-	-	-
MSTRG.15402	--	hypothetical protein B456_002G120500 [Gossypium raimondii]	-	-	-	-	-	-	-
MSTRG.15404	--	-	-	-	-	-	-	-	-
MSTRG.15408	--	-	-	-	-	-	-	-	-
MSTRG.15414	--	-	-	-	-	-	-	-	-
MSTRG.15436	petA	cytochrome f [Gossypium barbadense]	Metabolism;Metabolism	Global and overview maps;Energy metabolism	ko01100//Metabolic pathways;ko00195//Photosynthesis	K02634;K02634	GO:0016021//integral component of membrane;GO:0044434//chloroplast part	GO:0043169//cation binding;GO:0046906//tetrapyrrole binding	GO:0044237//cellular metabolic process;GO:0044710//single-organism metabolic process
MSTRG.15437	ndhK	NADH dehygrogenase subunit K (chloroplast) [Hibiscus syriacus]	Metabolism;Metabolism	Global and overview maps;Energy metabolism	ko01100//Metabolic pathways;ko00190//Oxidative phosphorylation	K05582;K05582	GO:0044434//chloroplast part	GO:0043169//cation binding;GO:0048037//cofactor binding;GO:0050136//NADH dehydrogenase (quinone) activity;GO:0051536//iron-sulfur cluster binding	GO:0006091//generation of precursor metabolites and energy;GO:0044710//single-organism metabolic process;GO:0051234//establishment of localization
MSTRG.15440	petB	cytochrome b6 [Gossypium barbadense]	Metabolism;Metabolism	Global and overview maps;Energy metabolism	ko01100//Metabolic pathways;ko00195//Photosynthesis	K02704;K02704	GO:0031224//intrinsic component of membrane;GO:0034357//photosynthetic membrane;GO:0044434//chloroplast part	GO:0003824//catalytic activity;GO:0009055//electron carrier activity;GO:0043169//cation binding;GO:0046906//tetrapyrrole binding	GO:0022900//electron transport chain
MSTRG.15449	psaA	photosystem I P700 apoprotein A1 (chloroplast) [Gossypium populifolium]	Metabolism;Metabolism	Global and overview maps;Energy metabolism	ko01100//Metabolic pathways;ko00195//Photosynthesis	K02689;K02689	GO:0009521//photosystem;GO:0031224//intrinsic component of membrane;GO:0044434//chloroplast part	GO:0003824//catalytic activity;GO:0046872//metal ion binding;GO:0046906//tetrapyrrole binding;GO:0051536//iron-sulfur cluster binding	GO:0006464//cellular protein modification process;GO:0044710//single-organism metabolic process
MSTRG.1545	SPY	PREDICTED: probable UDP-N-acetylglucosamine--peptide N-acetylglucosaminyltransferase SPINDLY [Gossypium hirsutum]	Metabolism	Glycan biosynthesis and metabolism	ko00514//Other types of O-glycan biosynthesis	K09667	GO:0043231//intracellular membrane-bounded organelle;GO:0044444//cytoplasmic part	GO:0008375//acetylglucosaminyltransferase activity	GO:0006342//chromatin silencing;GO:0006402//mRNA catabolic process;GO:0006464//cellular protein modification process;GO:0009937//regulation of gibberellic acid mediated signaling pathway;GO:0035194//posttranscriptional gene silencing by RNA;GO:0048869//cellular developmental process;GO:0090567//reproductive shoot system development
MSTRG.15450	psaA	Photosystem I P700 chlorophyll a apoprotein A1 family [Cajanus cajan]	Metabolism;Metabolism	Global and overview maps;Energy metabolism	ko01100//Metabolic pathways;ko00195//Photosynthesis	K02689;K02689	GO:0009521//photosystem;GO:0031224//intrinsic component of membrane;GO:0044434//chloroplast part	GO:0003824//catalytic activity;GO:0046872//metal ion binding;GO:0046906//tetrapyrrole binding;GO:0051536//iron-sulfur cluster binding	GO:0006464//cellular protein modification process;GO:0044710//single-organism metabolic process
MSTRG.15458	--	-	-	-	-	-	-	-	-
MSTRG.15459	--	Baculoviral IAP repeat-containing 6 [Gossypium arboreum]	-	-	-	-	-	-	-
MSTRG.15462	--	PREDICTED: sugar transporter ERD6-like 7 isoform X1 [Gossypium hirsutum]	-	-	-	-	-	-	-
MSTRG.15468	--	hypothetical protein F383_19613 [Gossypium arboreum]	-	-	-	-	-	-	-
MSTRG.1547	--	trpD [Gossypium arboreum]	-	-	-	-	-	-	-
MSTRG.15471	VHA-a1	PREDICTED: V-type proton ATPase subunit a1-like isoform X1 [Gossypium arboreum]	Metabolism;Metabolism;Cellular Processes	Global and overview maps;Energy metabolism;Transport and catabolism	ko01100//Metabolic pathways;ko00190//Oxidative phosphorylation;ko04145//Phagosome	K02154;K02154;K02154	GO:0030658//transport vesicle membrane;GO:0031224//intrinsic component of membrane;GO:0031984//organelle subcompartment;GO:0033177//proton-transporting two-sector ATPase complex, proton-transporting domain	GO:0015077//monovalent inorganic cation transmembrane transporter activity	GO:0015988//energy coupled proton transmembrane transport, against electrochemical gradient;GO:0070071//proton-transporting two-sector ATPase complex assembly
MSTRG.15476	--	PREDICTED: uncharacterized protein LOC107949079 [Gossypium hirsutum]	-	-	-	-	-	-	-
MSTRG.15504	CYS6	PREDICTED: cysteine proteinase inhibitor-like [Gossypium hirsutum]	-	-	-	-	-	GO:0004857//enzyme inhibitor activity	GO:0010466//negative regulation of peptidase activity
MSTRG.15507	--	hypothetical protein F383_21041 [Gossypium arboreum]	-	-	-	-	-	-	-
MSTRG.15515	At2g28370	PREDICTED: CASP-like protein 5A1 [Gossypium arboreum]	-	-	-	-	-	-	-
MSTRG.15527	pol	PREDICTED: transposon Tf2-1 polyprotein [Malus domestica]	-	-	-	-	-	-	-
MSTRG.15529	--	Lon protease [Gossypium arboreum]	-	-	-	-	-	-	-
MSTRG.15530	--	hypothetical protein F383_35344 [Gossypium arboreum]	-	-	-	-	-	-	-
MSTRG.15536	--	DNA mismatch repair mutS [Gossypium arboreum]	-	-	-	-	-	-	-
MSTRG.15560	--	PREDICTED: uncharacterized protein LOC107923395 [Gossypium hirsutum]	-	-	-	-	-	-	-
MSTRG.1557	CIA1	PREDICTED: protein CIA1-like [Gossypium hirsutum]	-	-	-	-	GO:0043234//protein complex	GO:0016740//transferase activity	-
MSTRG.15573	--	PREDICTED: uncharacterized protein LOC108472008 [Gossypium arboreum]	-	-	-	-	-	-	-
MSTRG.15582	FIS1A	PREDICTED: mitochondrial fission 1 protein A-like [Gossypium hirsutum]	-	-	-	-	GO:0009536//plastid;GO:0031224//intrinsic component of membrane;GO:0031966//mitochondrial membrane;GO:0044439//peroxisomal part	-	GO:0007031//peroxisome organization
MSTRG.15585	--	-	-	-	-	-	-	-	-
MSTRG.15586	ACX1	PREDICTED: increased DNA methylation 1-like isoform X2 [Gossypium hirsutum]	Metabolism;Metabolism;Cellular Processes;Metabolism;Metabolism;Metabolism;Metabolism	Global and overview maps;Global and overview maps;Transport and catabolism;Global and overview maps;Lipid metabolism;Lipid metabolism;Lipid metabolism	ko01100//Metabolic pathways;ko01110//Biosynthesis of secondary metabolites;ko04146//Peroxisome;ko01212//Fatty acid metabolism;ko00071//Fatty acid degradation;ko00592//alpha-Linolenic acid metabolism;ko01040//Biosynthesis of unsaturated fatty acids	K00232;K00232;K00232;K00232;K00232;K00232;K00232	-	GO:0016740//transferase activity;GO:0046914//transition metal ion binding	-
MSTRG.15589	--	-	-	-	-	-	-	-	-
MSTRG.15595	--	Protein MurJ [Gossypium arboreum]	-	-	-	-	-	-	-
MSTRG.15599	--	Myosin-1 [Gossypium arboreum]	-	-	-	-	-	-	-
MSTRG.15607	--	-	-	-	-	-	-	-	-
MSTRG.15637	--	-	-	-	-	-	-	-	-
MSTRG.15649	--	hypothetical protein F383_20757 [Gossypium arboreum]	-	-	-	-	-	-	-
MSTRG.1565	--	trpD [Gossypium arboreum]	-	-	-	-	-	-	-
MSTRG.15650	--	-	-	-	-	-	-	-	-
MSTRG.15652	--	-	-	-	-	-	-	-	-
MSTRG.15655	--	-	-	-	-	-	-	-	-
MSTRG.15659	rib5	PREDICTED: riboflavin synthase-like isoform X4 [Gossypium hirsutum]	Metabolism;Metabolism;Metabolism	Global and overview maps;Global and overview maps;Metabolism of cofactors and vitamins	ko01100//Metabolic pathways;ko01110//Biosynthesis of secondary metabolites;ko00740//Riboflavin metabolism	K00793;K00793;K00793	GO:0009536//plastid	GO:0003824//catalytic activity	GO:0006771//riboflavin metabolic process
MSTRG.1566	--	trpD [Gossypium arboreum]	-	-	-	-	-	-	-
MSTRG.1567	--	-	-	-	-	-	-	-	-
MSTRG.15678	TIF3C1	PREDICTED: eukaryotic translation initiation factor 3 subunit C-like [Gossypium hirsutum]	Genetic Information Processing	Translation	ko03013//RNA transport	K03252	GO:0043234//protein complex;GO:0070993//translation preinitiation complex	GO:0005515//protein binding;GO:0008135//translation factor activity, RNA binding	GO:0006417//regulation of translation
MSTRG.15679	TIF3C1	PREDICTED: eukaryotic translation initiation factor 3 subunit C-like [Gossypium arboreum]	Genetic Information Processing	Translation	ko03013//RNA transport	K03252	GO:0043234//protein complex;GO:0070993//translation preinitiation complex	GO:0005515//protein binding;GO:0008135//translation factor activity, RNA binding	GO:0006417//regulation of translation
MSTRG.15681	RPS28	40S ribosomal S28 [Gossypium arboreum]	Genetic Information Processing	Translation	ko03010//Ribosome	K02979	GO:0030529//intracellular ribonucleoprotein complex	-	GO:0010467//gene expression
MSTRG.15686	--	RNA-directed RNA polymerase L [Gossypium arboreum]	-	-	-	-	-	-	-
MSTRG.15706	--	-	-	-	-	-	-	-	-
MSTRG.15714	--	PREDICTED: pentatricopeptide repeat-containing protein At1g63080, mitochondrial-like isoform X2 [Gossypium raimondii]	-	-	-	-	-	-	-
MSTRG.15717	AtMg00310	reverse transcriptase [Corchorus capsularis]	-	-	-	-	-	-	-
MSTRG.15727	--	PREDICTED: uncharacterized protein LOC106423813 [Brassica napus]	-	-	-	-	-	-	-
MSTRG.1573	--	PREDICTED: uncharacterized protein LOC105767170 [Gossypium raimondii]	-	-	-	-	-	-	-
MSTRG.15738	--	PREDICTED: RCC1 and BTB domain-containing protein 2-like [Gossypium arboreum]	-	-	-	-	-	-	-
MSTRG.15739	THO3	PREDICTED: THO complex subunit 3 [Pyrus x bretschneideri]	Genetic Information Processing;Genetic Information Processing	Translation;Transcription	ko03013//RNA transport;ko03040//Spliceosome	K12880;K12880	GO:0031461//cullin-RING ubiquitin ligase complex	-	GO:0016458//gene silencing
MSTRG.15740	--	-	-	-	-	-	-	-	-
MSTRG.1575	--	-	-	-	-	-	-	-	-
MSTRG.15766	--	PREDICTED: probable N-acetyltransferase san isoform X5 [Gossypium hirsutum]	-	-	-	-	-	-	-
MSTRG.15768	--	Lipid A export ATP-binding/permease MsbA [Gossypium arboreum]	-	-	-	-	-	-	-
MSTRG.15805	--	PREDICTED: uncharacterized protein LOC107928177 [Gossypium hirsutum]	-	-	-	-	-	-	-
MSTRG.15836	--	Protein htrL [Gossypium arboreum]	-	-	-	-	-	-	-
MSTRG.15849	PPAN	PREDICTED: peter Pan-like protein [Gossypium hirsutum]	-	-	-	-	-	-	-
MSTRG.15858	XB3	Ank domain-containing protein/Ank_2 domain-containing protein/Ank_4 domain-containing protein/zf-C3HC4_3 domain-containing protein [Cephalotus follicularis]	-	-	-	-	-	GO:0043169//cation binding	-
MSTRG.15862	OST4A	PREDICTED: dolichyl-diphosphooligosaccharide--protein glycosyltransferase subunit 4A [Gossypium raimondii]	-	-	-	-	GO:0031090//organelle membrane;GO:0031224//intrinsic component of membrane	GO:0003824//catalytic activity	-
MSTRG.15866	--	PREDICTED: increased DNA methylation 1-like [Gossypium arboreum]	-	-	-	-	-	GO:0016740//transferase activity;GO:0046872//metal ion binding	-
MSTRG.15875	At5g02620	PREDICTED: ankyrin repeat-containing protein At5g02620-like [Gossypium arboreum]	-	-	-	-	-	-	-
MSTRG.15883	AtMg01250	reverse transcriptase [Corchorus capsularis]	-	-	-	-	-	-	-
MSTRG.15928	SEC6	F-box/LRR-repeat 17 [Gossypium arboreum]	-	-	-	-	-	-	-
MSTRG.15947	AAMP	PREDICTED: angio-associated migratory cell protein-like [Gossypium hirsutum]	-	-	-	-	-	-	-
MSTRG.15953	--	PREDICTED: uncharacterized protein At2g29880-like [Gossypium hirsutum]	-	-	-	-	-	-	-
MSTRG.15957	--	Homoaconitase, mitochondrial [Gossypium arboreum]	-	-	-	-	-	-	-
MSTRG.15959	--	-	-	-	-	-	-	-	-
MSTRG.15964	--	Elongation factor 1-alpha 2 [Gossypium arboreum]	-	-	-	-	-	-	-
MSTRG.15973	--	trpD [Gossypium arboreum]	-	-	-	-	-	-	-
MSTRG.15981	--	hypothetical protein B456_013G120100 [Gossypium raimondii]	-	-	-	-	-	-	-
MSTRG.15987	--	hypothetical protein F383_08061 [Gossypium arboreum]	-	-	-	-	-	-	-
MSTRG.15990	GB1	PREDICTED: guanine nucleotide-binding protein subunit beta-like protein [Gossypium hirsutum]	-	-	-	-	-	-	-
MSTRG.15993	--	hypothetical protein B456_006G192900 [Gossypium raimondii]	-	-	-	-	-	-	-
MSTRG.16000	--	Ferrochelatase [Gossypium arboreum]	-	-	-	-	-	-	-
MSTRG.1601	--	PREDICTED: uncharacterized protein LOC107955641 [Gossypium hirsutum]	-	-	-	-	-	-	-
MSTRG.16017	--	Protein ECT2 [Gossypium arboreum]	-	-	-	-	-	-	-
MSTRG.16032	--	-	-	-	-	-	-	-	-
MSTRG.1605	--	PREDICTED: tankyrase [Gossypium arboreum]	-	-	-	-	-	-	-
MSTRG.16051	--	Valine--tRNA ligase [Gossypium arboreum]	-	-	-	-	-	-	-
MSTRG.16070	--	Glycine--tRNA ligase beta subunit, partial [Anthurium amnicola]	-	-	-	-	-	-	-
MSTRG.16080	--	-	-	-	-	-	-	-	-
MSTRG.16082	KLCR1	PREDICTED: nephrocystin-3-like [Gossypium hirsutum]	-	-	-	-	-	-	-
MSTRG.16107	FZR2	PREDICTED: protein FIZZY-RELATED 2-like [Gossypium hirsutum]	Genetic Information Processing	Folding, sorting and degradation	ko04120//Ubiquitin mediated proteolysis	K03364	-	-	-
MSTRG.16110	CYP76B6	PREDICTED: geraniol 8-hydroxylase-like [Gossypium arboreum]	-	-	-	-	-	GO:0016491//oxidoreductase activity;GO:0046872//metal ion binding	-
MSTRG.16111	BARD1	PREDICTED: protein BREAST CANCER SUSCEPTIBILITY 1 homolog isoform X4 [Gossypium raimondii]	Genetic Information Processing	Replication and repair	ko03440//Homologous recombination	K10683	-	-	GO:0006260//DNA replication;GO:0043412//macromolecule modification;GO:0044710//single-organism metabolic process;GO:0044763//single-organism cellular process;GO:0048731//system development;GO:0060255//regulation of macromolecule metabolic process
MSTRG.16120	HOP2	PREDICTED: hsp70-Hsp90 organizing protein 3-like [Gossypium hirsutum]	-	-	-	-	-	-	-
MSTRG.1615	--	-	-	-	-	-	-	-	-
MSTRG.16170	ABCI12	PREDICTED: protein ABCI12, chloroplastic isoform X2 [Gossypium raimondii]	-	-	-	-	GO:0009536//plastid;GO:0031224//intrinsic component of membrane	-	GO:0005982//starch metabolic process;GO:0009893//positive regulation of metabolic process
MSTRG.16173	--	-	-	-	-	-	-	-	-
MSTRG.16188	--	PREDICTED: uncharacterized protein LOC107940163 [Gossypium hirsutum]	-	-	-	-	-	-	-
MSTRG.162	--	PREDICTED: uncharacterized protein LOC108454369 [Gossypium arboreum]	-	-	-	-	-	-	-
MSTRG.16209	RPL6	PREDICTED: 60S ribosomal protein L6, mitochondrial-like [Gossypium hirsutum]	Genetic Information Processing	Translation	ko03010//Ribosome	K02933	GO:0030529//intracellular ribonucleoprotein complex	GO:0003723//RNA binding	GO:0010467//gene expression;GO:0032774//RNA biosynthetic process
MSTRG.1623	P58IPK	PREDICTED: dnaJ protein P58IPK homolog isoform X1 [Gossypium hirsutum]	Genetic Information Processing	Folding, sorting and degradation	ko04141//Protein processing in endoplasmic reticulum	K09523	GO:0016020//membrane;GO:0044432//endoplasmic reticulum part	-	GO:0000302//response to reactive oxygen species;GO:0009642//response to light intensity;GO:0033554//cellular response to stress;GO:0044267//cellular protein metabolic process
MSTRG.16248	--	PREDICTED: probable N-acetyltransferase san isoform X5 [Gossypium hirsutum]	-	-	-	-	-	-	-
MSTRG.1628	S1FA	PREDICTED: DNA-binding protein S1FA-like [Gossypium arboreum]	-	-	-	-	GO:0043231//intracellular membrane-bounded organelle	-	GO:0010468//regulation of gene expression
MSTRG.16280	--	PREDICTED: leucine-rich repeat receptor-like serine/threonine-protein kinase At2g14510 [Gossypium raimondii]	-	-	-	-	-	-	-
MSTRG.16306	STY13	PREDICTED: serine/threonine-protein kinase HT1 [Gossypium hirsutum]	-	-	-	-	-	GO:0004672//protein kinase activity;GO:0032550//purine ribonucleoside binding	GO:0006464//cellular protein modification process;GO:0006796//phosphate-containing compound metabolic process
MSTRG.16310	--	-	-	-	-	-	-	-	-
MSTRG.16324	ACA7	E1-E2_ATPase domain-containing protein/Cation_ATPase_C domain-containing protein/Cation_ATPase_N domain-containing protein/Hydrolase domain-containing protein [Cephalotus follicularis]	-	-	-	-	-	-	-
MSTRG.16347	--	hypothetical protein F383_33723 [Gossypium arboreum]	-	-	-	-	-	-	-
MSTRG.16359	TOPP7	PREDICTED: serine/threonine-protein phosphatase alpha-2 isoform-like [Gossypium hirsutum]	Genetic Information Processing	Translation	ko03015//mRNA surveillance pathway	K06269	-	GO:0003824//catalytic activity	GO:0006796//phosphate-containing compound metabolic process
MSTRG.16365	PRP19	PREDICTED: pre-mRNA-processing factor 19 homolog 1-like [Gossypium hirsutum]	Genetic Information Processing;Genetic Information Processing	Transcription;Folding, sorting and degradation	ko03040//Spliceosome;ko04120//Ubiquitin mediated proteolysis	K10599;K10599	-	GO:0003824//catalytic activity	GO:0032446//protein modification by small protein conjugation
MSTRG.16367	RPL23A	BnaC08g50110D [Brassica napus]	Genetic Information Processing	Translation	ko03010//Ribosome	K02894	GO:0030529//intracellular ribonucleoprotein complex	-	GO:0010467//gene expression
MSTRG.16370	--	-	-	-	-	-	-	-	-
MSTRG.16385	--	hypothetical protein F383_01937 [Gossypium arboreum]	-	-	-	-	-	-	-
MSTRG.16400	rpmG	PREDICTED: 54S ribosomal protein L39, mitochondrial [Gossypium raimondii]	Genetic Information Processing	Translation	ko03010//Ribosome	K02913	GO:0043231//intracellular membrane-bounded organelle;GO:0044391//ribosomal subunit	-	GO:0010467//gene expression
MSTRG.16414	RPL29B	PREDICTED: 60S ribosomal protein L29-1-like [Gossypium raimondii]	Genetic Information Processing	Translation	ko03010//Ribosome	K02905	GO:0030529//intracellular ribonucleoprotein complex	-	GO:0010467//gene expression
MSTRG.16419	DTX44	PREDICTED: MATE efflux family protein 2, chloroplastic-like [Gossypium raimondii]	-	-	-	-	GO:0031224//intrinsic component of membrane;GO:0042170//plastid membrane	GO:0015291//secondary active transmembrane transporter activity	GO:0044763//single-organism cellular process
MSTRG.16425	RPL19B	PREDICTED: 60S ribosomal protein L19-2-like [Gossypium arboreum]	Genetic Information Processing	Translation	ko03010//Ribosome	K02885	GO:0030529//intracellular ribonucleoprotein complex	-	GO:0010467//gene expression
MSTRG.16429	TFIIB1	Transcription initiation factor IIB [Gossypium arboreum]	Genetic Information Processing	Transcription	ko03022//Basal transcription factors	K03124	-	GO:0008134//transcription factor binding;GO:0046914//transition metal ion binding	GO:0006412//translation;GO:0010468//regulation of gene expression;GO:0032774//RNA biosynthetic process
MSTRG.16440	--	-	-	-	-	-	-	-	-
MSTRG.16448	--	-	-	-	-	-	-	-	-
MSTRG.16475	RPL7A-1	PREDICTED: 60S ribosomal protein L7a-2-like [Gossypium arboreum]	Genetic Information Processing	Translation	ko03010//Ribosome	K02936	GO:0032991//macromolecular complex	-	GO:0022613//ribonucleoprotein complex biogenesis
MSTRG.16478	ATG16	tipD [Gossypium arboreum]	Cellular Processes	Transport and catabolism	ko04136//Autophagy - other eukaryotes	K17890	-	GO:0004683//calmodulin-dependent protein kinase activity	-
MSTRG.16484	--	-	-	-	-	-	-	-	-
MSTRG.16514	--	PREDICTED: glycine, alanine and asparagine-rich protein-like [Gossypium raimondii]	-	-	-	-	-	-	-
MSTRG.16519	--	Elongation factor 1-alpha 2 [Gossypium arboreum]	-	-	-	-	-	-	-
MSTRG.16584	COP1	PREDICTED: E3 ubiquitin-protein ligase COP1-like isoform X1 [Gossypium hirsutum]	Genetic Information Processing;Organismal Systems	Folding, sorting and degradation;Environmental adaptation	ko04120//Ubiquitin mediated proteolysis;ko04712//Circadian rhythm - plant	K10143;K10143	GO:0031461//cullin-RING ubiquitin ligase complex;GO:0044451//nucleoplasm part	GO:0005515//protein binding;GO:0019787//ubiquitin-like protein transferase activity;GO:0043169//cation binding	GO:0003006//developmental process involved in reproduction;GO:0006259//DNA metabolic process;GO:0007602//phototransduction;GO:0009646//response to absence of light;GO:0009648//photoperiodism;GO:0009812//flavonoid metabolic process;GO:0010099//regulation of photomorphogenesis;GO:0032446//protein modification by small protein conjugation
MSTRG.16636	--	WD repeat-containing 87 [Gossypium arboreum]	-	-	-	-	-	-	-
MSTRG.16656	--	PREDICTED: uncharacterized protein LOC107889150 [Gossypium hirsutum]	-	-	-	-	-	-	-
MSTRG.16692	--	hypothetical protein [Citrus limon]	-	-	-	-	-	-	-
MSTRG.16717	--	-	-	-	-	-	-	-	-
MSTRG.16731	BEH4	PREDICTED: BES1/BZR1 homolog protein 4-like isoform X1 [Gossypium hirsutum]	-	-	-	-	-	-	GO:0001101//response to acid chemical;GO:0006972//hyperosmotic response
MSTRG.16741	WDR53	PREDICTED: WD repeat-containing protein 53-like [Gossypium hirsutum]	-	-	-	-	-	-	-
MSTRG.16757	RPL32A	PREDICTED: 60S ribosomal protein L32-1 [Gossypium raimondii]	Genetic Information Processing	Translation	ko03010//Ribosome	K02912	GO:0030529//intracellular ribonucleoprotein complex	-	GO:0010467//gene expression
MSTRG.16779	--	Envelope glycoprotein [Gossypium arboreum]	-	-	-	-	-	-	-
MSTRG.16782	--	PREDICTED: receptor-like protein 12 [Gossypium arboreum]	-	-	-	-	-	-	-
MSTRG.16799	--	-	-	-	-	-	-	-	-
MSTRG.16807	At2g20490	PREDICTED: H/ACA ribonucleoprotein complex subunit 3-like protein [Gossypium raimondii]	Genetic Information Processing	Translation	ko03008//Ribosome biogenesis in eukaryotes	K11130	GO:0005732//small nucleolar ribonucleoprotein complex;GO:0016604//nuclear body;GO:0043232//intracellular non-membrane-bounded organelle	GO:0003723//RNA binding	GO:0000741//karyogamy;GO:0009451//RNA modification;GO:0016072//rRNA metabolic process;GO:0022613//ribonucleoprotein complex biogenesis
MSTRG.16818	PAB2	PREDICTED: proteasome subunit alpha type-2-A-like [Gossypium raimondii]	Genetic Information Processing	Folding, sorting and degradation	ko03050//Proteasome	K02726	GO:0043231//intracellular membrane-bounded organelle;GO:0043234//protein complex	GO:0004175//endopeptidase activity	GO:0019941//modification-dependent protein catabolic process
MSTRG.16820	--	hypothetical protein F383_02559 [Gossypium arboreum]	-	-	-	-	-	-	-
MSTRG.16824	--	Armadillo-like helical [Corchorus olitorius]	-	-	-	-	-	-	-
MSTRG.16825	--	Armadillo-like helical [Corchorus olitorius]	-	-	-	-	-	-	-
MSTRG.16836	At1g56140	PREDICTED: probable LRR receptor-like serine/threonine-protein kinase At1g56140 [Gossypium hirsutum]	-	-	-	-	GO:0031224//intrinsic component of membrane	GO:0004672//protein kinase activity;GO:0032550//purine ribonucleoside binding;GO:0046914//transition metal ion binding	GO:0006464//cellular protein modification process;GO:0006796//phosphate-containing compound metabolic process
MSTRG.16839	--	PREDICTED: uncharacterized protein LOC105766768 [Gossypium raimondii]	-	-	-	-	-	-	-
MSTRG.1687	RPL35AC	PREDICTED: 60S ribosomal protein L35a-3-like [Gossypium hirsutum]	Genetic Information Processing	Translation	ko03010//Ribosome	K02917	GO:0030529//intracellular ribonucleoprotein complex	-	GO:0010467//gene expression
MSTRG.16877	--	PREDICTED: uncharacterized protein LOC108475046 [Gossypium arboreum]	-	-	-	-	-	-	-
MSTRG.16882	--	PREDICTED: uncharacterized protein LOC105800965 [Gossypium raimondii]	-	-	-	-	-	-	-
MSTRG.16896	--	-	-	-	-	-	-	-	-
MSTRG.16902	--	Trophinin [Gossypium arboreum]	-	-	-	-	-	-	-
MSTRG.16917	--	Pol polyprotein [Gossypium arboreum]	-	-	-	-	-	-	-
MSTRG.16918	--	Pol polyprotein [Gossypium arboreum]	-	-	-	-	-	-	-
MSTRG.16935	--	Claudin-11 [Gossypium arboreum]	-	-	-	-	-	-	-
MSTRG.16939	RPS30A	PREDICTED: 40S ribosomal protein S30 [Phoenix dactylifera]	Genetic Information Processing	Translation	ko03010//Ribosome	K02983	GO:0030529//intracellular ribonucleoprotein complex	-	GO:0010467//gene expression
MSTRG.16941	--	Cobalt transport CbiM [Gossypium arboreum]	-	-	-	-	-	-	-
MSTRG.16952	EX2	PREDICTED: protein EXECUTER 2, chloroplastic [Gossypium arboreum]	-	-	-	-	-	-	-
MSTRG.16953	--	PREDICTED: chaperone protein DnaJ-like isoform X2 [Gossypium hirsutum]	-	-	-	-	-	-	GO:0006139//nucleobase-containing compound metabolic process;GO:0006796//phosphate-containing compound metabolic process;GO:0016043//cellular component organization;GO:0019637//organophosphate metabolic process;GO:0019684//photosynthesis, light reaction;GO:0044085//cellular component biogenesis;GO:0044281//small molecule metabolic process;GO:0044763//single-organism cellular process
MSTRG.16977	--	Tyrosine--tRNA ligase [Gossypium arboreum]	-	-	-	-	-	-	-
MSTRG.16991	--	tRNA (guanine-N(7)-)-methyltransferase [Gossypium arboreum]	-	-	-	-	-	-	-
MSTRG.16995	--	PREDICTED: cysteine-rich and transmembrane domain-containing protein A [Gossypium arboreum]	-	-	-	-	-	-	-
MSTRG.17003	--	Chaperone DnaK [Gossypium arboreum]	-	-	-	-	-	-	-
MSTRG.17013	--	PREDICTED: uncharacterized protein LOC108487892 [Gossypium arboreum]	-	-	-	-	-	-	-
MSTRG.17017	BIP131	PREDICTED: proton pump-interactor 1-like isoform X1 [Gossypium hirsutum]	-	-	-	-	GO:0016020//membrane	-	GO:0043269//regulation of ion transport
MSTRG.17021	--	CTP synthase [Gossypium arboreum]	-	-	-	-	-	-	-
MSTRG.1703	--	hypothetical protein F383_00134 [Gossypium arboreum]	-	-	-	-	-	-	-
MSTRG.17041	--	-	-	-	-	-	-	-	-
MSTRG.17042	POPTR_0001s40980g	PREDICTED: probable bifunctional methylthioribulose-1-phosphate dehydratase/enolase-phosphatase E1 isoform X2 [Gossypium hirsutum]	Metabolism;Metabolism	Global and overview maps;Amino acid metabolism	ko01100//Metabolic pathways;ko00270//Cysteine and methionine metabolism	K16054;K16054	GO:0009532//plastid stroma	GO:0016791//phosphatase activity;GO:0016836//hydro-lyase activity;GO:0016862//intramolecular oxidoreductase activity, interconverting keto- and enol-groups;GO:0046914//transition metal ion binding	GO:0006796//phosphate-containing compound metabolic process;GO:0046500//S-adenosylmethionine metabolic process;GO:0071267//L-methionine salvage
MSTRG.17045	Strap	PREDICTED: serine-threonine kinase receptor-associated protein-like isoform X1 [Gossypium hirsutum]	Genetic Information Processing	Translation	ko03013//RNA transport	K13137	-	-	-
MSTRG.17047	--	PREDICTED: uncharacterized mitochondrial protein AtMg00310-like [Gossypium arboreum]	-	-	-	-	-	-	-
MSTRG.17051	--	PREDICTED: disease resistance protein RPM1 [Theobroma cacao]	Organismal Systems	Environmental adaptation	ko04626//Plant-pathogen interaction	K13457	-	GO:0003824//catalytic activity;GO:0043167//ion binding;GO:0097159//organic cyclic compound binding;GO:1901363//heterocyclic compound binding	GO:0044237//cellular metabolic process
MSTRG.17062	--	PREDICTED: uncharacterized protein LOC108465999 [Gossypium arboreum]	-	-	-	-	-	-	-
MSTRG.17064	At1g52360	PREDICTED: coatomer subunit beta'-2-like isoform X2 [Gossypium raimondii]	-	-	-	-	-	-	-
MSTRG.17065	sys1	PREDICTED: protein SYS1 homolog [Gossypium arboreum]	-	-	-	-	-	-	-
MSTRG.17069	--	hypothetical protein F383_31668 [Gossypium arboreum]	-	-	-	-	-	-	-
MSTRG.17071	BAC2	PREDICTED: mitochondrial arginine transporter BAC2-like isoform X1 [Gossypium hirsutum]	-	-	-	-	GO:0019866//organelle inner membrane;GO:0031224//intrinsic component of membrane;GO:0043231//intracellular membrane-bounded organelle	GO:0008324//cation transmembrane transporter activity	GO:0003333//amino acid transmembrane transport;GO:0006560//proline metabolic process;GO:0015822//ornithine transport;GO:0043092//L-amino acid import;GO:0050896//response to stimulus;GO:0098655//cation transmembrane transport
MSTRG.17079	--	-	-	-	-	-	-	-	-
MSTRG.17092	--	PREDICTED: uncharacterized protein LOC107897178 [Gossypium hirsutum]	-	-	-	-	-	-	-
MSTRG.17104	--	-	-	-	-	-	-	-	-
MSTRG.17116	--	PREDICTED: uncharacterized protein LOC105800965 [Gossypium raimondii]	-	-	-	-	-	-	-
MSTRG.17120	EMB2453	PREDICTED: pentatricopeptide repeat-containing protein At4g39620, chloroplastic [Gossypium arboreum]	-	-	-	-	GO:0043231//intracellular membrane-bounded organelle	-	GO:0003006//developmental process involved in reproduction
MSTRG.17136	--	PREDICTED: histone-lysine N-methyltransferase SUVR5-like [Gossypium hirsutum]	Genetic Information Processing	Folding, sorting and degradation	ko03018//RNA degradation	K12581	-	-	-
MSTRG.17140	WDR12	Ribosome biogenesis WDR12 [Gossypium arboreum]	Metabolism	Amino acid metabolism	ko00260//Glycine, serine and threonine metabolism	K00499	-	-	-
MSTRG.17141	--	hypothetical protein F383_18236 [Gossypium arboreum]	-	-	-	-	-	-	-
MSTRG.17156	--	PREDICTED: uncharacterized protein LOC107949079 [Gossypium hirsutum]	-	-	-	-	-	-	-
MSTRG.17164	BBD1	PREDICTED: bifunctional nuclease 2-like isoform X2 [Gossypium hirsutum]	-	-	-	-	-	-	GO:0090304//nucleic acid metabolic process
MSTRG.17165	--	PREDICTED: sugar transporter ERD6-like 7 isoform X1 [Gossypium hirsutum]	Genetic Information Processing	Translation	ko00970//Aminoacyl-tRNA biosynthesis	K01881	-	-	-
MSTRG.17169	--	PREDICTED: uncharacterized protein LOC108473054 [Gossypium arboreum]	-	-	-	-	-	-	-
MSTRG.17171	Os01g0360600	PREDICTED: peroxisomal fatty acid beta-oxidation multifunctional protein AIM1-like [Gossypium hirsutum]	Metabolism;Metabolism	Global and overview maps;Metabolism of cofactors and vitamins	ko01100//Metabolic pathways;ko00770//Pantothenate and CoA biosynthesis	K00859;K00859	-	GO:0016616//oxidoreductase activity, acting on the CH-OH group of donors, NAD or NADP as acceptor;GO:0048037//cofactor binding	GO:0032787//monocarboxylic acid metabolic process
MSTRG.17180	--	-	-	-	-	-	-	-	-
MSTRG.17189	--	PREDICTED: uncharacterized protein LOC107895775 [Gossypium hirsutum]	-	-	-	-	-	-	-
MSTRG.17200	--	-	-	-	-	-	-	-	-
MSTRG.17208	--	PREDICTED: uncharacterized mitochondrial protein AtMg00310-like [Gossypium arboreum]	-	-	-	-	-	-	-
MSTRG.17209	--	-	-	-	-	-	-	-	-
MSTRG.17212	At3g52640/At3g52650	PREDICTED: nicastrin-like isoform X3 [Gossypium hirsutum]	-	-	-	-	-	-	-
MSTRG.17213	--	polyprotein [Gossypium arboreum]	-	-	-	-	-	-	-
MSTRG.17222	--	PREDICTED: uncharacterized protein LOC105766768 [Gossypium raimondii]	-	-	-	-	-	-	-
MSTRG.17224	--	hypothetical protein F383_11585 [Gossypium arboreum]	-	-	-	-	-	-	-
MSTRG.17226	AtMg01250	reverse transcriptase [Corchorus capsularis]	-	-	-	-	-	-	-
MSTRG.17227	APRF1	PREDICTED: WD repeat-containing protein 82-like isoform X1 [Gossypium hirsutum]	Genetic Information Processing	Translation	ko03015//mRNA surveillance pathway	K14962	GO:0031461//cullin-RING ubiquitin ligase complex	-	GO:0009648//photoperiodism
MSTRG.17228	--	PREDICTED: uncharacterized mitochondrial protein AtMg00310-like [Gossypium hirsutum]	-	-	-	-	-	-	-
MSTRG.17244	--	PREDICTED: serine/threonine-protein phosphatase 4 regulatory subunit 3-like [Gossypium hirsutum]	-	-	-	-	-	GO:0005543//phospholipid binding	-
MSTRG.17250	--	-	-	-	-	-	-	-	-
MSTRG.17253	--	PREDICTED: uncharacterized protein LOC105773822 [Gossypium raimondii]	-	-	-	-	-	-	-
MSTRG.17257	--	Chorismate synthase [Gossypium arboreum]	-	-	-	-	-	-	-
MSTRG.17259	DCAF11	PREDICTED: LEC14B homolog [Gossypium hirsutum]	-	-	-	-	-	-	-
MSTRG.17264	At2g37460	PREDICTED: transport inhibitor response 1-like protein [Gossypium hirsutum]	-	-	-	-	-	-	-
MSTRG.17269	--	ATP-dependent helicase/nuclease subunit A [Gossypium arboreum]	-	-	-	-	-	-	-
MSTRG.17272	--	-	-	-	-	-	-	-	-
MSTRG.17287	--	PREDICTED: uncharacterized protein LOC107897734 [Gossypium hirsutum]	-	-	-	-	-	-	-
MSTRG.17288	RPL23A	BnaC08g50110D [Brassica napus]	Genetic Information Processing	Translation	ko03010//Ribosome	K02894	GO:0030529//intracellular ribonucleoprotein complex	-	GO:0010467//gene expression
MSTRG.17292	PGR5	PREDICTED: protein PROTON GRADIENT REGULATION 5, chloroplastic-like [Gossypium raimondii]	-	-	-	-	GO:0031976//plastid thylakoid;GO:0044434//chloroplast part	-	GO:0006950//response to stress;GO:0009639//response to red or far red light;GO:0009642//response to light intensity;GO:0009767//photosynthetic electron transport chain;GO:0034285//response to disaccharide;GO:0043269//regulation of ion transport
MSTRG.17304	--	ATP-dependent RNA helicase A [Gossypium arboreum]	-	-	-	-	-	-	-
MSTRG.17305	--	PREDICTED: uncharacterized protein LOC105793429 [Gossypium raimondii]	-	-	-	-	-	-	-
MSTRG.17310	At4g18975	PREDICTED: pentatricopeptide repeat-containing protein At4g21190-like isoform X2 [Gossypium arboreum]	-	-	-	-	GO:0043231//intracellular membrane-bounded organelle	-	-
MSTRG.17312	--	DNA-directed RNA polymerase subunit beta'' [Gossypium arboreum]	-	-	-	-	-	-	-
MSTRG.17313	--	Prefoldin subunit alpha [Gossypium arboreum]	-	-	-	-	-	-	-
MSTRG.17321	AAH	PREDICTED: allantoate deiminase-like isoform X2 [Gossypium raimondii]	Metabolism	Nucleotide metabolism	ko00230//Purine metabolism	K02083	-	GO:0016813//hydrolase activity, acting on carbon-nitrogen (but not peptide) bonds, in linear amidines;GO:0043169//cation binding;GO:0070011//peptidase activity, acting on L-amino acid peptides	GO:0006787//porphyrin-containing compound catabolic process;GO:0009112//nucleobase metabolic process;GO:0010135//ureide metabolic process;GO:0019538//protein metabolic process
MSTRG.17326	--	hypothetical protein F383_13156 [Gossypium arboreum]	-	-	-	-	-	-	-
MSTRG.17335	At5g19025	Ribosomal protein L34Ae [Corchorus capsularis]	-	-	-	-	GO:0030529//intracellular ribonucleoprotein complex	-	GO:0010467//gene expression
MSTRG.17336	--	-	-	-	-	-	-	-	-
MSTRG.17362	--	-	-	-	-	-	-	-	-
MSTRG.17364	GRXC5	Phosphatidylinositol 4-kinase alpha [Gossypium arboreum]	-	-	-	-	-	-	-
MSTRG.17369	XPB1	DNA repair helicase XPB1 [Zea mays]	Genetic Information Processing;Genetic Information Processing	Replication and repair;Transcription	ko03420//Nucleotide excision repair;ko03022//Basal transcription factors	K10843;K10843	-	-	-
MSTRG.17377	--	PREDICTED: uncharacterized mitochondrial protein AtMg00310-like [Gossypium arboreum]	-	-	-	-	-	-	-
MSTRG.17382	CHS1	PREDICTED: chalcone synthase 1-like [Gossypium raimondii]	Metabolism;Metabolism;Organismal Systems;Metabolism	Global and overview maps;Global and overview maps;Environmental adaptation;Biosynthesis of other secondary metabolites	ko01100//Metabolic pathways;ko01110//Biosynthesis of secondary metabolites;ko04712//Circadian rhythm - plant;ko00941//Flavonoid biosynthesis	K00660;K00660;K00660;K00660	-	GO:0016746//transferase activity, transferring acyl groups	GO:0008152//metabolic process
MSTRG.1739	--	hypothetical protein B456_002G267500 [Gossypium raimondii]	-	-	-	-	-	-	-
MSTRG.17391	--	-	-	-	-	-	-	-	-
MSTRG.17398	--	PREDICTED: glycine-rich cell wall structural protein-like [Gossypium hirsutum]	-	-	-	-	-	-	-
MSTRG.17401	--	hypothetical protein F383_06397 [Gossypium arboreum]	-	-	-	-	-	-	-
MSTRG.17408	--	-	-	-	-	-	-	-	-
MSTRG.17414	--	Carbamoyl-phosphate synthase small chain [Gossypium arboreum]	-	-	-	-	-	-	-
MSTRG.17415	--	-	-	-	-	-	-	-	-
MSTRG.17420	LWD1	PREDICTED: WD repeat-containing protein LWD1 isoform X2 [Gossypium raimondii]	-	-	-	-	-	-	-
MSTRG.17425	--	Phenylalanine--tRNA ligase alpha subunit [Gossypium arboreum]	Metabolism;Metabolism;Metabolism;Metabolism;Metabolism	Global and overview maps;Global and overview maps;Global and overview maps;Carbohydrate metabolism;Carbohydrate metabolism	ko01100//Metabolic pathways;ko01110//Biosynthesis of secondary metabolites;ko01200//Carbon metabolism;ko00620//Pyruvate metabolism;ko00020//Citrate cycle (TCA cycle)	K01679;K01679;K01679;K01679;K01679	-	-	-
MSTRG.17426	--	Dihydroorotase [Gossypium arboreum]	-	-	-	-	-	-	-
MSTRG.17430	--	hypothetical protein F383_32383 [Gossypium arboreum]	-	-	-	-	-	-	-
MSTRG.17437	--	Protein spire [Gossypium arboreum]	-	-	-	-	-	-	-
MSTRG.1744	At5g02620	PREDICTED: ankyrin repeat-containing protein At5g02620-like [Gossypium hirsutum]	-	-	-	-	-	-	-
MSTRG.17449	--	PREDICTED: pentatricopeptide repeat-containing protein At5g16640, mitochondrial-like isoform X1 [Gossypium raimondii]	-	-	-	-	-	-	-
MSTRG.17451	--	PREDICTED: uncharacterized protein LOC105766768 [Gossypium raimondii]	-	-	-	-	-	-	-
MSTRG.17457	--	-	-	-	-	-	-	-	-
MSTRG.17460	--	PREDICTED: uncharacterized protein LOC107902009 isoform X1 [Gossypium hirsutum]	-	-	-	-	-	-	-
MSTRG.17461	--	hypothetical protein F383_21145 [Gossypium arboreum]	-	-	-	-	-	-	-
MSTRG.17462	--	PREDICTED: histidine-containing phosphotransfer protein 5 isoform X2 [Gossypium raimondii]	-	-	-	-	-	-	-
MSTRG.17463	--	-	-	-	-	-	-	-	-
MSTRG.17464	--	F-box only 41 [Gossypium arboreum]	-	-	-	-	-	-	-
MSTRG.17465	P4H7	PREDICTED: probable prolyl 4-hydroxylase 7 isoform X1 [Gossypium hirsutum]	Metabolism;Metabolism	Global and overview maps;Amino acid metabolism	ko01100//Metabolic pathways;ko00330//Arginine and proline metabolism	K00472;K00472	-	-	-
MSTRG.17468	--	PREDICTED: uncharacterized protein LOC108475046 [Gossypium arboreum]	-	-	-	-	-	-	-
MSTRG.17476	--	-	-	-	-	-	-	-	-
MSTRG.17487	--	PREDICTED: uncharacterized protein LOC105761689 [Gossypium raimondii]	-	-	-	-	-	-	-
MSTRG.17513	--	PREDICTED: uncharacterized protein LOC105800965 [Gossypium raimondii]	-	-	-	-	-	-	-
MSTRG.17514	--	hypothetical protein F383_37485 [Gossypium arboreum]	-	-	-	-	-	-	-
MSTRG.17515	RPL38	PREDICTED: 60S ribosomal protein L38-like [Gossypium arboreum]	Genetic Information Processing	Translation	ko03010//Ribosome	K02923	GO:0030529//intracellular ribonucleoprotein complex	-	GO:0010467//gene expression
MSTRG.17531	GLXI	PREDICTED: lactoylglutathione lyase-like [Gossypium arboreum]	Metabolism	Carbohydrate metabolism	ko00620//Pyruvate metabolism	K01759	-	-	-
MSTRG.17542	--	PREDICTED: uncharacterized protein LOC108475046 [Gossypium arboreum]	-	-	-	-	-	-	-
MSTRG.17544	--	PREDICTED: uncharacterized protein LOC107896778 [Gossypium hirsutum]	-	-	-	-	-	-	-
MSTRG.17547	SNRNP40	PREDICTED: U5 small nuclear ribonucleoprotein 40 kDa protein [Gossypium hirsutum]	Genetic Information Processing	Transcription	ko03040//Spliceosome	K12857	GO:0031461//cullin-RING ubiquitin ligase complex	-	-
MSTRG.17566	--	PREDICTED: lys-63-specific deubiquitinase BRCC36-like [Gossypium arboreum]	Genetic Information Processing	Replication and repair	ko03440//Homologous recombination	K11864	-	-	-
MSTRG.17571	--	Triosephosphate isomerase [Gossypium arboreum]	-	-	-	-	-	-	-
MSTRG.17572	--	PREDICTED: uncharacterized protein LOC107902586 [Gossypium hirsutum]	-	-	-	-	-	-	-
MSTRG.17579	--	PREDICTED: uncharacterized protein LOC107955641 [Gossypium hirsutum]	-	-	-	-	-	-	-
MSTRG.17595	Os02g0677700	PREDICTED: zinc finger CCCH domain-containing protein 48-like [Gossypium hirsutum]	-	-	-	-	-	-	-
MSTRG.1760	DBR1	PREDICTED: lariat debranching enzyme-like isoform X9 [Gossypium raimondii]	-	-	-	-	-	-	-
MSTRG.17601	--	Retrovirus-related Pol polyprotein from transposon TNT 1-94 [Cajanus cajan]	-	-	-	-	-	-	-
MSTRG.17623	--	PREDICTED: uncharacterized protein LOC107896876 [Gossypium hirsutum]	-	-	-	-	-	-	-
MSTRG.17624	--	hypothetical protein F383_24206 [Gossypium arboreum]	-	-	-	-	-	-	-
MSTRG.17627	ARPC1A	PREDICTED: actin-related protein 2/3 complex subunit 1A-like isoform X1 [Gossypium hirsutum]	Cellular Processes	Transport and catabolism	ko04144//Endocytosis	K05757	GO:0005856//cytoskeleton	-	GO:0045010//actin nucleation
MSTRG.17629	SHM3	PREDICTED: serine hydroxymethyltransferase 3, chloroplastic-like, partial [Gossypium hirsutum]	Metabolism;Metabolism;Metabolism;Metabolism;Metabolism;Metabolism;Metabolism;Metabolism	Global and overview maps;Global and overview maps;Global and overview maps;Global and overview maps;Carbohydrate metabolism;Amino acid metabolism;Metabolism of other amino acids;Metabolism of cofactors and vitamins	ko01100//Metabolic pathways;ko01110//Biosynthesis of secondary metabolites;ko01200//Carbon metabolism;ko01230//Biosynthesis of amino acids;ko00630//Glyoxylate and dicarboxylate metabolism;ko00260//Glycine, serine and threonine metabolism;ko00460//Cyanoamino acid metabolism;ko00670//One carbon pool by folate	K00600;K00600;K00600;K00600;K00600;K00600;K00600;K00600	-	GO:0016742//hydroxymethyl-, formyl- and related transferase activity;GO:0043168//anion binding	GO:0006730//one-carbon metabolic process;GO:0009069//serine family amino acid metabolic process
MSTRG.17631	At1g09760	U2 small nuclear ribonucleoprotein A'-like [Gossypium hirsutum]	Genetic Information Processing	Transcription	ko03040//Spliceosome	K11092	GO:0009536//plastid;GO:0016604//nuclear body;GO:0032991//macromolecular complex;GO:0043232//intracellular non-membrane-bounded organelle;GO:0044423//virion part	GO:0003676//nucleic acid binding	GO:0009451//RNA modification
MSTRG.17635	--	PREDICTED: formin-like protein 17 [Gossypium arboreum]	-	-	-	-	-	-	-
MSTRG.17641	SRP9	PREDICTED: signal recognition particle 9 kDa protein-like [Gossypium arboreum]	-	-	-	-	-	-	-
MSTRG.17649	URT1	PREDICTED: UTP:RNA uridylyltransferase 1-like isoform X2 [Gossypium hirsutum]	-	-	-	-	-	GO:0016772//transferase activity, transferring phosphorus-containing groups	GO:0006402//mRNA catabolic process;GO:0006486//protein glycosylation;GO:0009648//photoperiodism
MSTRG.17652	--	E3 ubiquitin-protein ligase UPL3 -like protein [Gossypium arboreum]	-	-	-	-	-	-	-
MSTRG.17659	--	-	-	-	-	-	-	-	-
MSTRG.17667	--	PREDICTED: uncharacterized protein LOC107960965 [Gossypium hirsutum]	-	-	-	-	-	-	-
MSTRG.17671	--	PREDICTED: uncharacterized protein LOC108468313 [Gossypium arboreum]	-	-	-	-	-	-	-
MSTRG.17682	APC7	PREDICTED: anaphase-promoting complex subunit 7-like isoform X1 [Gossypium hirsutum]	Genetic Information Processing	Folding, sorting and degradation	ko04120//Ubiquitin mediated proteolysis	K03354	GO:0043231//intracellular membrane-bounded organelle	-	GO:0000280//nuclear division;GO:0000338//protein deneddylation;GO:0000723//telomere maintenance;GO:0001558//regulation of cell growth;GO:0006342//chromatin silencing;GO:0006511//ubiquitin-dependent protein catabolic process;GO:0007059//chromosome segregation;GO:0009639//response to red or far red light;GO:0010212//response to ionizing radiation;GO:0010564//regulation of cell cycle process;GO:0016…
MSTRG.17687	--	hypothetical protein B456_012G077800, partial [Gossypium raimondii]	-	-	-	-	-	-	-
MSTRG.17688	--	Receptor-type tyrosine-protein phosphatase beta [Gossypium arboreum]	-	-	-	-	-	-	-
MSTRG.1769	PILS6	PREDICTED: protein PIN-LIKES 6 [Gossypium arboreum]	-	-	-	-	-	-	GO:0044763//single-organism cellular process
MSTRG.17693	--	-	-	-	-	-	-	-	-
MSTRG.17697	At5g48970	PREDICTED: mitochondrial thiamine pyrophosphate carrier-like [Gossypium hirsutum]	-	-	-	-	GO:0031224//intrinsic component of membrane	GO:0051183//vitamin transporter activity	GO:0015695//organic cation transport;GO:0044763//single-organism cellular process
MSTRG.17709	--	PREDICTED: disease resistance protein TAO1-like [Gossypium hirsutum]	-	-	-	-	-	-	-
MSTRG.17710	--	hypothetical protein F383_11499 [Gossypium arboreum]	-	-	-	-	-	-	-
MSTRG.17712	RPOT1	PREDICTED: SAC3 family protein A isoform X1 [Gossypium arboreum]	-	-	-	-	GO:0043231//intracellular membrane-bounded organelle	-	-
MSTRG.17727	WDR12	Ribosome biogenesis WDR12 [Gossypium arboreum]	Metabolism	Amino acid metabolism	ko00260//Glycine, serine and threonine metabolism	K00499	-	-	-
MSTRG.17728	--	PREDICTED: CBL-interacting serine/threonine-protein kinase 24-like isoform X3 [Gossypium hirsutum]	-	-	-	-	-	-	-
MSTRG.17752	--	-	-	-	-	-	-	-	-
MSTRG.17753	--	CAMP-regulated phosphoprotein 19-related protein isoform 1 [Theobroma cacao]	-	-	-	-	-	-	-
MSTRG.17754	--	PREDICTED: ras GTPase-activating protein-binding protein 1-like isoform X2 [Gossypium arboreum]	-	-	-	-	-	-	-
MSTRG.17760	RPL29A	PREDICTED: 60S ribosomal protein L29-1 [Theobroma cacao]	Genetic Information Processing	Translation	ko03010//Ribosome	K02905	GO:0030529//intracellular ribonucleoprotein complex	-	GO:0010467//gene expression
MSTRG.17761	HPPR	Formate--tetrahydrofolate ligase [Gossypium arboreum]	-	-	-	-	-	-	-
MSTRG.17765	HCF107	PREDICTED: protein high chlorophyll fluorescent 107 [Gossypium arboreum]	-	-	-	-	GO:0009526//plastid envelope;GO:0031090//organelle membrane	-	GO:0006355//regulation of transcription, DNA-templated;GO:0006396//RNA processing;GO:0009658//chloroplast organization;GO:0009668//plastid membrane organization;GO:0009887//organ morphogenesis;GO:0010608//posttranscriptional regulation of gene expression;GO:0016072//rRNA metabolic process;GO:0031399//regulation of protein modification process;GO:0043623//cellular protein complex assembly;GO:00488…
MSTRG.17769	--	hypothetical protein F383_32383 [Gossypium arboreum]	-	-	-	-	-	-	-
MSTRG.17780	--	-	-	-	-	-	-	-	-
MSTRG.17783	--	hypothetical protein F383_27964 [Gossypium arboreum]	-	-	-	-	-	-	-
MSTRG.17785	--	PREDICTED: uncharacterized protein LOC105781396 [Gossypium raimondii]	-	-	-	-	-	-	-
MSTRG.17787	EMC6	Transmembrane 93 [Gossypium arboreum]	-	-	-	-	GO:0031224//intrinsic component of membrane;GO:0043231//intracellular membrane-bounded organelle;GO:0043234//protein complex	-	GO:0016192//vesicle-mediated transport;GO:0030243//cellulose metabolic process
MSTRG.17792	--	hypothetical protein F383_02490 [Gossypium arboreum]	-	-	-	-	-	-	-
MSTRG.17793	INVC	PREDICTED: alkaline/neutral invertase C, mitochondrial [Gossypium arboreum]	-	-	-	-	GO:0043231//intracellular membrane-bounded organelle	GO:0004564//beta-fructofuranosidase activity	GO:0009692//ethylene metabolic process;GO:0009845//seed germination;GO:0048506//regulation of timing of meristematic phase transition
MSTRG.17798	--	-	-	-	-	-	-	-	-
MSTRG.17799	--	-	-	-	-	-	-	-	-
MSTRG.17806	--	PREDICTED: glycine, alanine and asparagine-rich protein-like [Gossypium raimondii]	-	-	-	-	-	-	-
MSTRG.17807	--	PREDICTED: uncharacterized protein LOC108458646 [Gossypium arboreum]	-	-	-	-	-	-	-
MSTRG.17810	YLS8	PREDICTED: mitosis protein dim1-like [Gossypium hirsutum]	Genetic Information Processing	Transcription	ko03040//Spliceosome	K12859	GO:0030529//intracellular ribonucleoprotein complex;GO:0043231//intracellular membrane-bounded organelle;GO:0044423//virion part	-	GO:0000280//nuclear division;GO:0006605//protein targeting;GO:0016192//vesicle-mediated transport;GO:0032989//cellular component morphogenesis;GO:0040007//growth
MSTRG.17811	--	-	-	-	-	-	-	-	-
MSTRG.17828	CYCLASE2	PREDICTED: kynurenine formamidase-like [Gossypium hirsutum]	-	-	-	-	-	-	-
MSTRG.17831	--	PREDICTED: uncharacterized protein LOC107940076 [Gossypium hirsutum]	-	-	-	-	-	-	-
MSTRG.17833	--	-	-	-	-	-	-	-	-
MSTRG.17834	SPA2	PREDICTED: protein SPA1-RELATED 4-like isoform X1 [Gossypium hirsutum]	Organismal Systems	Environmental adaptation	ko04712//Circadian rhythm - plant	K16240	-	-	-
MSTRG.17840	--	PREDICTED: uncharacterized protein LOC105786863 [Gossypium raimondii]	-	-	-	-	-	-	-
MSTRG.17845	RVE5	PREDICTED: protein REVEILLE 3 isoform X1 [Citrus sinensis]	-	-	-	-	-	-	-
MSTRG.17851	TYDC1	PREDICTED: tyrosine/DOPA decarboxylase 2-like [Gossypium hirsutum]	Metabolism;Metabolism;Metabolism;Metabolism;Metabolism;Metabolism;Metabolism;Metabolism	Global and overview maps;Global and overview maps;Amino acid metabolism;Amino acid metabolism;Amino acid metabolism;Biosynthesis of other secondary metabolites;Biosynthesis of other secondary metabolites;Biosynthesis of other secondary metabolites	ko01100//Metabolic pathways;ko01110//Biosynthesis of secondary metabolites;ko00360//Phenylalanine metabolism;ko00350//Tyrosine metabolism;ko00380//Tryptophan metabolism;ko00950//Isoquinoline alkaloid biosynthesis;ko00901//Indole alkaloid biosynthesis;ko00965//Betalain biosynthesis	K01593;K01593;K01593;K01593;K01593;K01593;K01593;K01593	-	GO:0016830//carbon-carbon lyase activity;GO:0043168//anion binding	GO:0019752//carboxylic acid metabolic process
MSTRG.17853	--	BTB/POZ domain-containing protein [Morus notabilis]	-	-	-	-	GO:0031224//intrinsic component of membrane	-	-
MSTRG.17854	--	PREDICTED: uncharacterized protein LOC107895449 [Gossypium hirsutum]	-	-	-	-	-	-	-
MSTRG.17857	--	PREDICTED: cysteine-rich and transmembrane domain-containing protein A [Nicotiana sylvestris]	-	-	-	-	-	-	-
MSTRG.17865	KIN7D	Chaperone DnaK [Gossypium arboreum]	-	-	-	-	-	-	-
MSTRG.17875	--	-	-	-	-	-	-	-	-
MSTRG.17876	--	-	-	-	-	-	-	-	-
MSTRG.17877	--	-	-	-	-	-	-	-	-
MSTRG.17879	--	PREDICTED: uncharacterized protein LOC105781396 [Gossypium raimondii]	-	-	-	-	-	-	-
MSTRG.17885	--	At4g33625-like protein [Brassica napus]	Genetic Information Processing	Translation	ko03015//mRNA surveillance pathway	K03267	-	-	-
MSTRG.17888	At4g32640	PREDICTED: protein transport protein Sec24-like At4g32640 [Gossypium hirsutum]	Genetic Information Processing	Folding, sorting and degradation	ko04141//Protein processing in endoplasmic reticulum	K14007	-	-	-
MSTRG.17890	--	PREDICTED: putative H/ACA ribonucleoprotein complex subunit 1-like protein 1 [Gossypium hirsutum]	-	-	-	-	-	-	-
MSTRG.17903	--	DNA replication terminus site-binding [Gossypium arboreum]	-	-	-	-	-	-	-
MSTRG.17920	Os01g0270100	PREDICTED: cysteine proteinase inhibitor 6-like [Gossypium arboreum]	-	-	-	-	GO:0043231//intracellular membrane-bounded organelle;GO:0044444//cytoplasmic part	GO:0004857//enzyme inhibitor activity;GO:0046914//transition metal ion binding	GO:0006970//response to osmotic stress;GO:0010466//negative regulation of peptidase activity
MSTRG.17930	--	tRNA 5-methylaminomethyl-2-thiouridine biosynthesis bifunctional MnmC [Gossypium arboreum]	-	-	-	-	-	-	-
MSTRG.17939	--	Tripartite motif-containing 59 [Gossypium arboreum]	-	-	-	-	-	-	-
MSTRG.17947	--	hypothetical protein F383_20757 [Gossypium arboreum]	-	-	-	-	-	-	-
MSTRG.1795	RPS28	40S ribosomal S28 [Gossypium arboreum]	Genetic Information Processing	Translation	ko03010//Ribosome	K02979	GO:0030529//intracellular ribonucleoprotein complex	-	GO:0010467//gene expression
MSTRG.17957	PRORP1	PREDICTED: proteinaceous RNase P 1, chloroplastic/mitochondrial-like isoform X1 [Gossypium hirsutum]	Genetic Information Processing	Translation	ko03013//RNA transport	K18213	GO:0009536//plastid	GO:0003824//catalytic activity	GO:0006399//tRNA metabolic process;GO:0090501//RNA phosphodiester bond hydrolysis
MSTRG.17961	AtMg00310	PREDICTED: uncharacterized protein LOC107960965 [Gossypium hirsutum]	-	-	-	-	-	-	-
MSTRG.17970	--	hypothetical protein F383_37213 [Gossypium arboreum]	-	-	-	-	-	-	-
MSTRG.17981	--	PREDICTED: uncharacterized protein LOC108475315 [Gossypium arboreum]	-	-	-	-	-	-	-
MSTRG.17984	RPS15AA	PREDICTED: 40S ribosomal protein S15a-1-like [Gossypium hirsutum]	Genetic Information Processing	Translation	ko03010//Ribosome	K02957	-	-	-
MSTRG.17987	--	Lipid A export ATP-binding/permease MsbA [Gossypium arboreum]	-	-	-	-	-	-	-
MSTRG.17988	--	PREDICTED: LRR receptor-like serine/threonine-protein kinase GSO1 [Gossypium arboreum]	-	-	-	-	-	-	-
MSTRG.17992	--	Ribose-5-phosphate isomerase A [Gossypium arboreum]	-	-	-	-	-	-	-
MSTRG.17995	--	PREDICTED: uncharacterized protein LOC107907782 [Gossypium hirsutum]	-	-	-	-	-	-	-
MSTRG.17999	--	-	-	-	-	-	-	-	-
MSTRG.18029	VPS29	PREDICTED: vacuolar protein sorting-associated protein 29-like [Gossypium hirsutum]	Cellular Processes	Transport and catabolism	ko04144//Endocytosis	K18467	-	-	GO:0016192//vesicle-mediated transport
MSTRG.18035	PCRK1	PREDICTED: probable receptor-like protein kinase At5g47070 [Eucalyptus grandis]	-	-	-	-	-	GO:0016301//kinase activity;GO:0032550//purine ribonucleoside binding	GO:0000041//transition metal ion transport;GO:0001101//response to acid chemical;GO:0006464//cellular protein modification process;GO:0006796//phosphate-containing compound metabolic process;GO:0009267//cellular response to starvation;GO:0015698//inorganic anion transport
MSTRG.1805	--	Pup--protein ligase [Gossypium arboreum]	-	-	-	-	-	-	-
MSTRG.18051	--	PREDICTED: uncharacterized protein LOC108462054 [Gossypium arboreum]	-	-	-	-	-	-	-
MSTRG.18057	--	PREDICTED: uncharacterized protein LOC107960524 [Gossypium hirsutum]	-	-	-	-	-	-	-
MSTRG.18064	--	-	-	-	-	-	-	-	-
MSTRG.18066	--	PREDICTED: uncharacterized protein LOC107902634 [Gossypium hirsutum]	-	-	-	-	-	-	-
MSTRG.18078	--	PREDICTED: uncharacterized protein LOC107934188 [Gossypium hirsutum]	-	-	-	-	-	-	-
MSTRG.18090	--	Glyceraldehyde-3-phosphate dehydrogenase 1 [Gossypium arboreum]	-	-	-	-	-	-	-
MSTRG.18092	--	-	-	-	-	-	-	-	-
MSTRG.18095	BAD1	PREDICTED: E3 ubiquitin-protein ligase MIB1-like [Gossypium hirsutum]	-	-	-	-	-	-	-
MSTRG.18098	--	-	-	-	-	-	-	-	-
MSTRG.181	RE1	PREDICTED: uncharacterized mitochondrial protein AtMg00810-like [Gossypium hirsutum]	-	-	-	-	-	-	-
MSTRG.18100	--	PREDICTED: alpha carbonic anhydrase 7-like [Gossypium arboreum]	-	-	-	-	-	-	-
MSTRG.18101	--	PREDICTED: uncharacterized protein LOC108479086 [Gossypium arboreum]	-	-	-	-	-	-	-
MSTRG.18107	APC8	PREDICTED: anaphase-promoting complex subunit 8 [Gossypium arboreum]	Genetic Information Processing	Folding, sorting and degradation	ko04120//Ubiquitin mediated proteolysis	K03355	GO:0000152//nuclear ubiquitin ligase complex	-	GO:0001558//regulation of cell growth;GO:0003006//developmental process involved in reproduction;GO:0006606//protein import into nucleus;GO:0006952//defense response;GO:0007088//regulation of mitotic nuclear division;GO:0032446//protein modification by small protein conjugation;GO:0044702//single organism reproductive process;GO:0044786//cell cycle DNA replication
MSTRG.18115	OST4A	Oligosaccaryltransferase [Corchorus capsularis]	-	-	-	-	GO:0031090//organelle membrane;GO:0031224//intrinsic component of membrane	GO:0003824//catalytic activity	-
MSTRG.18117	--	-	-	-	-	-	-	-	-
MSTRG.18121	--	Calcium-channel cch1 [Gossypium arboreum]	-	-	-	-	-	-	-
MSTRG.18125	RXW8	PREDICTED: CSC1-like protein At1g10090 [Gossypium hirsutum]	-	-	-	-	-	GO:0003824//catalytic activity	-
MSTRG.18138	--	PREDICTED: factor of DNA methylation 4-like isoform X2 [Gossypium hirsutum]	-	-	-	-	-	-	-
MSTRG.18143	FZR3	PREDICTED: protein FIZZY-RELATED 3 isoform X1 [Gossypium arboreum]	Genetic Information Processing	Folding, sorting and degradation	ko04120//Ubiquitin mediated proteolysis	K03364	-	-	GO:0000280//nuclear division;GO:0001558//regulation of cell growth;GO:0006305//DNA alkylation;GO:0006511//ubiquitin-dependent protein catabolic process;GO:0008283//cell proliferation;GO:0010564//regulation of cell cycle process;GO:0016458//gene silencing;GO:0032446//protein modification by small protein conjugation;GO:0034968//histone lysine methylation;GO:0035966//response to topologically incor…
MSTRG.18169	NEDD1	PREDICTED: protein NEDD1-like [Gossypium hirsutum]	-	-	-	-	GO:0005876//spindle microtubule	-	GO:0007052//mitotic spindle organization;GO:0032465//regulation of cytokinesis;GO:0048229//gametophyte development;GO:0070507//regulation of microtubule cytoskeleton organization
MSTRG.18176	--	Protein ECT2 [Gossypium arboreum]	-	-	-	-	-	-	-
MSTRG.18177	--	-	-	-	-	-	-	-	-
MSTRG.18178	--	PREDICTED: ribonuclease 1-like [Gossypium raimondii]	-	-	-	-	-	-	-
MSTRG.18189	RPL35AA	60S ribosomal L35a-1 -like protein [Gossypium arboreum]	Genetic Information Processing	Translation	ko03010//Ribosome	K02917	-	-	-
MSTRG.18197	--	PREDICTED: ankyrin repeat-containing protein At3g12360-like isoform X2 [Gossypium raimondii]	-	-	-	-	-	-	-
MSTRG.1820	RPL5	PREDICTED: 60S ribosomal protein L5-like isoform X1 [Gossypium hirsutum]	Genetic Information Processing	Translation	ko03010//Ribosome	K02932	GO:0030529//intracellular ribonucleoprotein complex	GO:0019843//rRNA binding	GO:0010467//gene expression
MSTRG.18201	PXN	PREDICTED: peroxisomal nicotinamide adenine dinucleotide carrier-like [Gossypium hirsutum]	Cellular Processes	Transport and catabolism	ko04146//Peroxisome	K13354	GO:0005778//peroxisomal membrane;GO:0031224//intrinsic component of membrane	GO:0015291//secondary active transmembrane transporter activity	GO:0006862//nucleotide transport;GO:0009062//fatty acid catabolic process;GO:0032535//regulation of cellular component size
MSTRG.18212	--	Thimet oligopeptidase [Gossypium arboreum]	-	-	-	-	-	-	-
MSTRG.18213	--	-	-	-	-	-	-	-	-
MSTRG.18217	--	Non-structural polyprotein 1A [Gossypium arboreum]	-	-	-	-	-	-	-
MSTRG.18228	--	hypothetical protein F383_17519 [Gossypium arboreum]	-	-	-	-	-	-	-
MSTRG.1824	NTF4	mitogen-activated protein kinase b [Gossypium barbadense]	Organismal Systems;Environmental Information Processing;Environmental Information Processing	Environmental adaptation;Signal transduction;Signal transduction	ko04626//Plant-pathogen interaction;ko04075//Plant hormone signal transduction;ko04016//MAPK signaling pathway - plant	K14512;K14512;K14512	-	GO:0004674//protein serine/threonine kinase activity;GO:0032550//purine ribonucleoside binding	GO:0006464//cellular protein modification process;GO:0006796//phosphate-containing compound metabolic process
MSTRG.1825	--	PREDICTED: ADP-ribosylation factor-like protein 6-interacting protein 4 isoform X2 [Gossypium arboreum]	-	-	-	-	-	-	-
MSTRG.18262	--	-	-	-	-	-	-	-	-
MSTRG.18268	--	Sel1-like protein [Corchorus olitorius]	-	-	-	-	-	-	-
MSTRG.18314	AIP1-2	Mitogen-activated protein kinase 9 [Gossypium arboreum]	-	-	-	-	GO:0031461//cullin-RING ubiquitin ligase complex	-	GO:0006970//response to osmotic stress;GO:0006996//organelle organization;GO:0009746//response to hexose;GO:0042044//fluid transport;GO:0042546//cell wall biogenesis;GO:0048588//developmental cell growth;GO:0051273//beta-glucan metabolic process;GO:0070838//divalent metal ion transport
MSTRG.18325	PP2AA2	PREDICTED: serine/threonine-protein phosphatase 2A 65 kDa regulatory subunit A beta isoform [Gossypium hirsutum]	Genetic Information Processing	Translation	ko03015//mRNA surveillance pathway	K03456	-	-	-
MSTRG.18397	UBICEP52-7	Ubiquitin supergroup,Ribosomal protein L40e [Theobroma cacao]	Genetic Information Processing	Translation	ko03010//Ribosome	K02927	GO:0030529//intracellular ribonucleoprotein complex	-	GO:0010467//gene expression
MSTRG.18426	HOP2	PREDICTED: hsp70-Hsp90 organizing protein 3 [Gossypium arboreum]	-	-	-	-	-	-	-
MSTRG.18452	--	PREDICTED: transcription factor ABORTED MICROSPORES-like [Gossypium arboreum]	-	-	-	-	-	-	-
MSTRG.18471	SB62	PREDICTED: 60S ribosomal protein L15-1-like [Gossypium raimondii]	Genetic Information Processing	Translation	ko03010//Ribosome	K02877	GO:0030529//intracellular ribonucleoprotein complex	-	GO:0010467//gene expression
MSTRG.18494	--	PREDICTED: glycine-rich protein DOT1-like [Gossypium hirsutum]	-	-	-	-	-	-	-
MSTRG.18518	--	WD repeat-containing 87 [Gossypium arboreum]	-	-	-	-	-	-	-
MSTRG.18524	--	PREDICTED: uncharacterized protein LOC105767042 [Gossypium raimondii]	-	-	-	-	-	-	-
MSTRG.18533	FH20	PREDICTED: formin-like protein 20 isoform X2 [Gossypium arboreum]	-	-	-	-	-	-	-
MSTRG.18534	FH20	PREDICTED: formin-like protein 20 isoform X4 [Gossypium arboreum]	-	-	-	-	-	-	-
MSTRG.18536	FH20	PREDICTED: formin-like protein 20 isoform X1 [Gossypium arboreum]	-	-	-	-	-	-	-
MSTRG.18553	--	Dynamin-related 3B -like protein [Gossypium arboreum]	-	-	-	-	-	-	-
MSTRG.18567	--	PREDICTED: mediator of RNA polymerase II transcription subunit 30 [Gossypium raimondii]	-	-	-	-	-	-	-
MSTRG.18611	--	hypothetical protein B456_007G050800 [Gossypium raimondii]	-	-	-	-	-	-	-
MSTRG.18612	--	trpD [Gossypium arboreum]	-	-	-	-	-	-	-
MSTRG.18615	At4g37220	PREDICTED: cold-regulated 413 plasma membrane protein 1-like isoform X1 [Gossypium arboreum]	-	-	-	-	GO:0031224//intrinsic component of membrane	-	GO:0002252//immune effector process;GO:0006605//protein targeting;GO:0009617//response to bacterium;GO:0009620//response to fungus;GO:0009696//salicylic acid metabolic process;GO:0009755//hormone-mediated signaling pathway;GO:0009863//salicylic acid mediated signaling pathway;GO:0010243//response to organonitrogen compound;GO:0031347//regulation of defense response;GO:0042743//hydrogen peroxide m…
MSTRG.18635	HOS15	PREDICTED: F-box-like/WD repeat-containing protein TBL1XR1 isoform X2 [Gossypium hirsutum]	-	-	-	-	GO:0031461//cullin-RING ubiquitin ligase complex;GO:0043231//intracellular membrane-bounded organelle	-	GO:0000338//protein deneddylation;GO:0006355//regulation of transcription, DNA-templated;GO:0006950//response to stress;GO:0009639//response to red or far red light;GO:0016458//gene silencing;GO:0032446//protein modification by small protein conjugation;GO:0034968//histone lysine methylation
MSTRG.1867	--	PREDICTED: extensin-2-like [Gossypium arboreum]	-	-	-	-	-	-	-
MSTRG.18677	At1g51650	PREDICTED: ATP synthase subunit epsilon, mitochondrial-like [Gossypium hirsutum]	Metabolism;Metabolism	Global and overview maps;Energy metabolism	ko01100//Metabolic pathways;ko00190//Oxidative phosphorylation	K02135;K02135	-	GO:0015078//hydrogen ion transmembrane transporter activity;GO:0019829//cation-transporting ATPase activity	GO:0006754//ATP biosynthetic process
MSTRG.18687	--	Putative membrane ycf1 [Gossypium arboreum]	-	-	-	-	-	-	-
MSTRG.18708	--	Glutamate--tRNA ligase 2 [Gossypium arboreum]	-	-	-	-	-	-	-
MSTRG.18715	--	-	-	-	-	-	-	-	-
MSTRG.18727	DLD	PREDICTED: D-lactate dehydrogenase [cytochrome], mitochondrial-like [Gossypium raimondii]	Metabolism	Carbohydrate metabolism	ko00620//Pyruvate metabolism	K00102	GO:0043231//intracellular membrane-bounded organelle	GO:0000166//nucleotide binding;GO:0003973//(S)-2-hydroxy-acid oxidase activity;GO:0004457//lactate dehydrogenase activity;GO:0005515//protein binding;GO:0016616//oxidoreductase activity, acting on the CH-OH group of donors, NAD or NADP as acceptor;GO:0032550//purine ribonucleoside binding	GO:0009438//methylglyoxal metabolic process
MSTRG.18744	--	PREDICTED: inversin-like [Gossypium arboreum]	-	-	-	-	-	-	-
MSTRG.18765	--	-	-	-	-	-	-	-	-
MSTRG.18766	--	PREDICTED: metalloendoproteinase 1-like [Gossypium arboreum]	-	-	-	-	-	-	-
MSTRG.18767	SEC13B	PREDICTED: protein transport protein SEC13 homolog B-like isoform X1 [Gossypium hirsutum]	Genetic Information Processing;Genetic Information Processing	Folding, sorting and degradation;Translation	ko04141//Protein processing in endoplasmic reticulum;ko03013//RNA transport	K14004;K14004	-	-	-
MSTRG.18779	--	Calmegin [Gossypium arboreum]	-	-	-	-	-	-	-
MSTRG.18780	--	Calmegin [Gossypium arboreum]	Organismal Systems	Environmental adaptation	ko04626//Plant-pathogen interaction	K13459	-	-	-
MSTRG.18796	Os03g0733400	PREDICTED: zinc finger BED domain-containing protein RICESLEEPER 2-like [Gossypium arboreum]	-	-	-	-	-	-	-
MSTRG.18799	--	PREDICTED: probable LRR receptor-like serine/threonine-protein kinase At3g47570 [Gossypium arboreum]	-	-	-	-	-	-	-
MSTRG.18810	PUP11	PREDICTED: probable purine permease 11 [Gossypium hirsutum]	-	-	-	-	GO:0031224//intrinsic component of membrane	-	GO:0051234//establishment of localization
MSTRG.1882	DCTPP1	PREDICTED: dCTP pyrophosphatase 1-like [Gossypium hirsutum]	Metabolism;Metabolism	Global and overview maps;Nucleotide metabolism	ko01100//Metabolic pathways;ko00240//Pyrimidine metabolism	K16904;K16904	-	GO:0003824//catalytic activity	-
MSTRG.18825	RABD2C	PREDICTED: ras-related protein RABD2b-like isoform X1 [Gossypium hirsutum]	-	-	-	-	-	GO:0032550//purine ribonucleoside binding	GO:0008104//protein localization;GO:0035556//intracellular signal transduction
MSTRG.18866	--	-	-	-	-	-	-	-	-
MSTRG.18867	--	-	-	-	-	-	-	-	-
MSTRG.18902	--	PREDICTED: uncharacterized protein LOC107890034 [Gossypium hirsutum]	-	-	-	-	-	-	-
MSTRG.18916	--	-	-	-	-	-	-	-	-
MSTRG.18964	--	-	-	-	-	-	-	-	-
MSTRG.18983	MTM1	PREDICTED: mitochondrial carrier protein MTM1-like [Gossypium hirsutum]	-	-	-	-	GO:0031224//intrinsic component of membrane	-	GO:0044763//single-organism cellular process
MSTRG.18988	--	-	-	-	-	-	-	-	-
MSTRG.1899	EMB2752	Prenylated rab acceptor PRA1 [Corchorus capsularis]	-	-	-	-	GO:0031224//intrinsic component of membrane	-	-
MSTRG.18990	--	hypothetical protein B456_007G106900 [Gossypium raimondii]	-	-	-	-	-	-	-
MSTRG.18996	--	PAP-associated domain-containing 5 [Gossypium arboreum]	-	-	-	-	-	-	-
MSTRG.19020	IBR5	PREDICTED: tyrosine-protein phosphatase vhp-1-like [Gossypium arboreum]	-	-	-	-	-	-	-
MSTRG.19023	--	Chorismate synthase [Gossypium arboreum]	-	-	-	-	-	-	-
MSTRG.19047	--	PREDICTED: uncharacterized protein LOC108473201 [Gossypium arboreum]	-	-	-	-	-	-	-
MSTRG.19058	--	-	-	-	-	-	-	-	-
MSTRG.19062	--	-	-	-	-	-	-	-	-
MSTRG.19069	--	-	-	-	-	-	-	-	-
MSTRG.19085	--	Protein three rows [Gossypium arboreum]	-	-	-	-	-	-	-
MSTRG.19121	--	-	-	-	-	-	-	-	-
MSTRG.19142	--	PREDICTED: heat shock factor-binding protein 1-like isoform X2 [Gossypium arboreum]	-	-	-	-	GO:0043231//intracellular membrane-bounded organelle;GO:0044444//cytoplasmic part	GO:0005515//protein binding	GO:0009791//post-embryonic development;GO:0010286//heat acclimation
MSTRG.19149	--	PREDICTED: uncharacterized protein LOC107887542 [Gossypium hirsutum]	-	-	-	-	-	-	-
MSTRG.19150	--	PREDICTED: uncharacterized protein LOC108458646 [Gossypium arboreum]	-	-	-	-	-	-	-
MSTRG.19158	--	PREDICTED: sugar transporter ERD6-like 7 isoform X1 [Gossypium hirsutum]	-	-	-	-	GO:0043234//protein complex	-	-
MSTRG.19168	--	hypothetical protein F383_18354 [Gossypium arboreum]	-	-	-	-	-	-	-
MSTRG.19183	LSM2	PREDICTED: sm-like protein LSM2 [Nicotiana tabacum]	Genetic Information Processing;Genetic Information Processing	Transcription;Folding, sorting and degradation	ko03040//Spliceosome;ko03018//RNA degradation	K12621;K12621	GO:0044424//intracellular part	-	-
MSTRG.192	--	hypothetical protein F383_05446 [Gossypium arboreum]	-	-	-	-	-	-	-
MSTRG.19203	--	PREDICTED: transcription elongation factor SPT6-like [Gossypium arboreum]	-	-	-	-	-	-	-
MSTRG.19226	--	Copia protein, partial [Cajanus cajan]	-	-	-	-	-	-	-
MSTRG.19233	--	PREDICTED: receptor-like protein 12 [Gossypium hirsutum]	-	-	-	-	-	-	-
MSTRG.1924	--	trpD [Gossypium arboreum]	-	-	-	-	-	-	-
MSTRG.19261	--	PREDICTED: uncharacterized protein LOC108458646 [Gossypium arboreum]	-	-	-	-	-	-	-
MSTRG.19311	LUH	PREDICTED: transcriptional corepressor LEUNIG_HOMOLOG-like isoform X1 [Gossypium hirsutum]	-	-	-	-	-	-	-
MSTRG.1933	--	-	-	-	-	-	-	-	-
MSTRG.19333	PR4	PREDICTED: wound-induced basic protein-like [Gossypium hirsutum]	-	-	-	-	-	-	-
MSTRG.19349	Dctpp1	PREDICTED: dCTP pyrophosphatase 1-like [Gossypium hirsutum]	Metabolism;Metabolism	Global and overview maps;Nucleotide metabolism	ko01100//Metabolic pathways;ko00240//Pyrimidine metabolism	K16904;K16904	-	GO:0003824//catalytic activity	-
MSTRG.19353	--	PREDICTED: protein phosphatase 1 regulatory subunit pprA-like [Gossypium arboreum]	Metabolism	Metabolism of other amino acids	ko00480//Glutathione metabolism	K00799	-	-	-
MSTRG.19369	LIMYB	PREDICTED: L10-interacting MYB domain-containing protein-like [Gossypium arboreum]	-	-	-	-	-	-	-
MSTRG.19374	NFD4	PREDICTED: indole-3-acetic acid-amido synthetase GH3.6-like [Gossypium hirsutum]	Environmental Information Processing	Signal transduction	ko04075//Plant hormone signal transduction	K14487	-	-	-
MSTRG.19380	ycf4	Ycf4 (chloroplast) [Hibiscus syriacus]	Metabolism;Metabolism	Global and overview maps;Energy metabolism	ko01100//Metabolic pathways;ko00195//Photosynthesis	K02634;K02634	GO:0009521//photosystem;GO:0031224//intrinsic component of membrane;GO:0044434//chloroplast part	-	GO:0044237//cellular metabolic process
MSTRG.19381	ycf4	Ycf4 (chloroplast) [Hibiscus syriacus]	Metabolism;Metabolism	Global and overview maps;Energy metabolism	ko01100//Metabolic pathways;ko00195//Photosynthesis	K02634;K02634	GO:0009521//photosystem;GO:0031224//intrinsic component of membrane;GO:0044434//chloroplast part	-	GO:0044237//cellular metabolic process
MSTRG.19386	--	PREDICTED: uncharacterized protein LOC107923920 isoform X1 [Gossypium hirsutum]	-	-	-	-	-	-	-
MSTRG.19395	--	-	-	-	-	-	-	-	-
MSTRG.19396	--	Pup--protein ligase [Gossypium arboreum]	-	-	-	-	-	-	-
MSTRG.19411	--	-	-	-	-	-	-	-	-
MSTRG.19422	--	Endoglucanase/exoglucanase B [Gossypium arboreum]	-	-	-	-	-	-	-
MSTRG.19425	--	-	-	-	-	-	-	-	-
MSTRG.19436	COP1	PREDICTED: E3 ubiquitin-protein ligase COP1-like [Gossypium hirsutum]	Genetic Information Processing;Organismal Systems	Folding, sorting and degradation;Environmental adaptation	ko04120//Ubiquitin mediated proteolysis;ko04712//Circadian rhythm - plant	K10143;K10143	GO:0031461//cullin-RING ubiquitin ligase complex;GO:0044451//nucleoplasm part	GO:0005515//protein binding;GO:0016628//oxidoreductase activity, acting on the CH-CH group of donors, NAD or NADP as acceptor;GO:0019787//ubiquitin-like protein transferase activity;GO:0046914//transition metal ion binding	GO:0003006//developmental process involved in reproduction;GO:0006259//DNA metabolic process;GO:0007602//phototransduction;GO:0009646//response to absence of light;GO:0009648//photoperiodism;GO:0009812//flavonoid metabolic process;GO:0010099//regulation of photomorphogenesis;GO:0032446//protein modification by small protein conjugation;GO:0044710//single-organism metabolic process
MSTRG.19437	--	Tyrosine--tRNA ligase [Gossypium arboreum]	-	-	-	-	-	-	-
MSTRG.1945	--	-	-	-	-	-	-	-	-
MSTRG.19462	--	-	-	-	-	-	-	-	-
MSTRG.19478	--	-	-	-	-	-	-	-	-
MSTRG.19502	--	PREDICTED: uncharacterized protein LOC107907782 [Gossypium hirsutum]	-	-	-	-	-	-	-
MSTRG.19506	--	hypothetical protein F383_33388 [Gossypium arboreum]	-	-	-	-	-	-	-
MSTRG.19538	--	-	-	-	-	-	-	-	-
MSTRG.19542	LIG6	PREDICTED: DNA ligase 1-like isoform X1 [Gossypium hirsutum]	Genetic Information Processing;Genetic Information Processing;Genetic Information Processing;Genetic Information Processing	Replication and repair;Replication and repair;Replication and repair;Replication and repair	ko03420//Nucleotide excision repair;ko03030//DNA replication;ko03410//Base excision repair;ko03430//Mismatch repair	K10747;K10747;K10747;K10747	-	GO:0003676//nucleic acid binding;GO:0003909//DNA ligase activity;GO:0032550//purine ribonucleoside binding	GO:0006266//DNA ligation;GO:0033554//cellular response to stress
MSTRG.19544	--	PREDICTED: biotin carboxyl carrier protein of acetyl-CoA carboxylase, chloroplastic-like isoform X1 [Gossypium hirsutum]	-	-	-	-	-	-	-
MSTRG.19577	--	Translation initiation factor IF-2 [Gossypium arboreum]	-	-	-	-	-	-	-
MSTRG.19583	--	suppressor of gene silencing 3 [Gossypium arboreum]	-	-	-	-	-	-	-
MSTRG.19595	--	Golgin subfamily A member 5 [Gossypium arboreum]	-	-	-	-	-	-	-
MSTRG.19596	--	OSJNBb0017I01.7 [Oryza sativa Japonica Group]	-	-	-	-	-	-	-
MSTRG.19621	--	PREDICTED: uncharacterized protein LOC107935881 [Gossypium hirsutum]	-	-	-	-	-	-	-
MSTRG.19624	Tbc1d15	PREDICTED: TBC1 domain family member 15-like isoform X1 [Gossypium hirsutum]	-	-	-	-	-	-	-
MSTRG.19630	--	-	-	-	-	-	-	-	-
MSTRG.19635	--	-	-	-	-	-	-	-	-
MSTRG.19649	rps16	ribosomal protein S16 (chloroplast) [Gossypium hirsutum]	Genetic Information Processing	Translation	ko03010//Ribosome	K02959	GO:0009536//plastid;GO:0030529//intracellular ribonucleoprotein complex	-	GO:0010467//gene expression
MSTRG.19650	atpA	ATP systhase CF1 alpha subunit (chloroplast) [Helwingia himalaica]	Metabolism;Metabolism;Metabolism	Global and overview maps;Energy metabolism;Energy metabolism	ko01100//Metabolic pathways;ko00190//Oxidative phosphorylation;ko00195//Photosynthesis	K02111;K02111;K02111	GO:0033178//proton-transporting two-sector ATPase complex, catalytic domain;GO:0044434//chloroplast part	GO:0015078//hydrogen ion transmembrane transporter activity;GO:0019829//cation-transporting ATPase activity;GO:0032550//purine ribonucleoside binding	GO:0006754//ATP biosynthetic process;GO:0015988//energy coupled proton transmembrane transport, against electrochemical gradient
MSTRG.1967	PNC1	PREDICTED: peroxisomal adenine nucleotide carrier 1-like [Gossypium hirsutum]	-	-	-	-	GO:0031224//intrinsic component of membrane	-	-
MSTRG.19671	--	-	-	-	-	-	-	-	-
MSTRG.19672	RE1	PREDICTED: retrovirus-related Pol polyprotein from transposon TNT 1-94 [Gossypium arboreum]	-	-	-	-	-	-	-
MSTRG.19675	--	PREDICTED: uncharacterized protein LOC107935881 [Gossypium hirsutum]	-	-	-	-	-	-	-
MSTRG.19678	--	hypothetical protein B456_007G202600 [Gossypium raimondii]	-	-	-	-	-	-	-
MSTRG.19681	--	hypothetical protein B456_007G203600 [Gossypium raimondii]	-	-	-	-	-	-	-
MSTRG.19685	--	PREDICTED: uncharacterized protein LOC108450864 [Gossypium arboreum]	-	-	-	-	-	-	-
MSTRG.19707	--	D-amino acid dehydrogenase small subunit [Gossypium arboreum]	-	-	-	-	-	-	-
MSTRG.19709	--	PREDICTED: uncharacterized protein LOC105793194 [Gossypium raimondii]	-	-	-	-	-	-	-
MSTRG.19727	--	PREDICTED: uncharacterized protein LOC108465512 [Gossypium arboreum]	-	-	-	-	-	-	-
MSTRG.19730	RH15	PREDICTED: protein DEK-like isoform X1 [Gossypium hirsutum]	-	-	-	-	-	-	-
MSTRG.19733	--	Beta-glucosidase 15 -like protein [Gossypium arboreum]	-	-	-	-	-	-	-
MSTRG.19734	RPL37C	PREDICTED: auxin-responsive protein IAA20-like [Gossypium arboreum]	Environmental Information Processing	Signal transduction	ko04075//Plant hormone signal transduction	K14484	-	-	-
MSTRG.19736	--	Leucine--tRNA ligase [Gossypium arboreum]	-	-	-	-	-	-	-
MSTRG.19741	--	hypothetical protein F383_10940 [Gossypium arboreum]	-	-	-	-	-	-	-
MSTRG.19744	AtMg01250	reverse transcriptase [Corchorus capsularis]	-	-	-	-	-	-	-
MSTRG.19746	--	-	-	-	-	-	-	-	-
MSTRG.19747	--	Phosphopantetheine adenylyltransferase [Gossypium arboreum]	-	-	-	-	-	-	-
MSTRG.19755	--	PREDICTED: uncharacterized protein LOC108473201 [Gossypium arboreum]	-	-	-	-	-	-	-
MSTRG.19761	SRL1	pre-mRNA splicing factor SR-like 1 isoform X2 [Cajanus cajan]	Genetic Information Processing	Transcription	ko03040//Spliceosome	K12850	-	-	-
MSTRG.19773	IRX14	PREDICTED: probable beta-1,4-xylosyltransferase IRX14H [Gossypium hirsutum]	Metabolism;Metabolism;Cellular Processes;Metabolism;Metabolism	Global and overview maps;Global and overview maps;Transport and catabolism;Lipid metabolism;Lipid metabolism	ko01100//Metabolic pathways;ko01110//Biosynthesis of secondary metabolites;ko04144//Endocytosis;ko00564//Glycerophospholipid metabolism;ko00565//Ether lipid metabolism	K01115;K01115;K01115;K01115;K01115	-	GO:0015020//glucuronosyltransferase activity	-
MSTRG.19774	RD21B	PREDICTED: cysteine proteinase COT44-like isoform X1 [Gossypium hirsutum]	-	-	-	-	-	GO:0070011//peptidase activity, acting on L-amino acid peptides	-
MSTRG.19775	RER1A	PREDICTED: protein RER1A-like [Gossypium hirsutum]	-	-	-	-	GO:0031224//intrinsic component of membrane	-	GO:0008104//protein localization;GO:0048193//Golgi vesicle transport
MSTRG.19776	ARF	PREDICTED: ADP-ribosylation factor 2-like isoform X2 [Gossypium arboreum]	Cellular Processes	Transport and catabolism	ko04144//Endocytosis	K07937	GO:0044464//cell part	GO:0032550//purine ribonucleoside binding	GO:0035556//intracellular signal transduction
MSTRG.19777	SG1	PREDICTED: protein SLOW GREEN 1, chloroplastic-like isoform X2 [Gossypium hirsutum]	-	-	-	-	-	-	-
MSTRG.19806	--	PREDICTED: uncharacterized protein LOC107921660 [Gossypium hirsutum]	-	-	-	-	-	-	-
MSTRG.19810	--	hypothetical protein F383_11476 [Gossypium arboreum]	-	-	-	-	-	-	-
MSTRG.19818	--	-	-	-	-	-	-	-	-
MSTRG.19819	--	Trophinin [Gossypium arboreum]	-	-	-	-	-	-	-
MSTRG.19826	--	Protein htrL [Gossypium arboreum]	-	-	-	-	-	-	-
MSTRG.19828	--	hypothetical protein F383_34496 [Gossypium arboreum]	-	-	-	-	-	-	-
MSTRG.19831	EPFL1	epidermal patterning factor-like protein 1 [Gossypium arboreum]	-	-	-	-	-	-	GO:0009791//post-embryonic development;GO:0030154//cell differentiation
MSTRG.19849	--	PREDICTED: L10-interacting MYB domain-containing protein-like [Gossypium arboreum]	-	-	-	-	-	-	-
MSTRG.19850	PUMP5	PREDICTED: mitochondrial uncoupling protein 5-like [Gossypium hirsutum]	-	-	-	-	GO:0019866//organelle inner membrane;GO:0031224//intrinsic component of membrane;GO:0043231//intracellular membrane-bounded organelle	GO:0022857//transmembrane transporter activity	GO:0006818//hydrogen transport;GO:0010243//response to organonitrogen compound;GO:0046942//carboxylic acid transport;GO:1902582//single-organism intracellular transport
MSTRG.19863	--	hypothetical protein F383_28390 [Gossypium arboreum]	-	-	-	-	-	-	-
MSTRG.19865	--	-	-	-	-	-	-	-	-
MSTRG.19866	--	Claudin-11 [Gossypium arboreum]	-	-	-	-	-	-	-
MSTRG.19867	--	PREDICTED: uncharacterized protein LOC107963214 [Gossypium hirsutum]	-	-	-	-	-	-	-
MSTRG.19878	--	PREDICTED: cysteine-rich and transmembrane domain-containing protein A-like isoform X1 [Gossypium arboreum]	-	-	-	-	-	-	-
MSTRG.19880	--	Glycosyl hydrolase protein [Gossypium arboreum]	-	-	-	-	-	-	-
MSTRG.19882	--	-	-	-	-	-	-	-	-
MSTRG.19885	WDR5A	PREDICTED: COMPASS-like H3K4 histone methylase component WDR5A [Gossypium hirsutum]	-	-	-	-	GO:0035097//histone methyltransferase complex	GO:0005515//protein binding	GO:0003006//developmental process involved in reproduction
MSTRG.19886	NADK2	PREDICTED: NAD kinase 2, chloroplastic-like [Gossypium arboreum]	Metabolism;Metabolism	Global and overview maps;Metabolism of cofactors and vitamins	ko01100//Metabolic pathways;ko00760//Nicotinate and nicotinamide metabolism	K00858;K00858	-	GO:0016772//transferase activity, transferring phosphorus-containing groups	GO:0006739//NADP metabolic process
MSTRG.19897	--	Eukaryotic translation initiation factor 3 subunit E [Gossypium arboreum]	-	-	-	-	-	-	-
MSTRG.19901	--	-	-	-	-	-	-	-	-
MSTRG.19919	--	PREDICTED: uncharacterized protein LOC108474969 [Gossypium arboreum]	-	-	-	-	-	-	-
MSTRG.19923	At2g48020	PREDICTED: sugar transporter ERD6-like 7 isoform X1 [Gossypium hirsutum]	-	-	-	-	-	-	-
MSTRG.19925	--	F-box only 41 [Gossypium arboreum]	-	-	-	-	-	-	-
MSTRG.19929	--	PREDICTED: serine/threonine-protein phosphatase 7 long form homolog [Gossypium raimondii]	-	-	-	-	-	-	-
MSTRG.19939	--	PREDICTED: uncharacterized protein LOC105793163 [Gossypium raimondii]	-	-	-	-	-	-	-
MSTRG.19940	SPBC2A9.03	PREDICTED: uncharacterized WD repeat-containing protein C2A9.03-like [Gossypium hirsutum]	-	-	-	-	-	-	-
MSTRG.19945	--	PREDICTED: uncharacterized protein At2g29880-like [Gossypium raimondii]	-	-	-	-	-	-	-
MSTRG.19949	--	PREDICTED: uncharacterized protein LOC108465512 [Gossypium arboreum]	-	-	-	-	-	-	-
MSTRG.19950	--	PREDICTED: uncharacterized protein LOC105772073 [Gossypium raimondii]	-	-	-	-	-	-	-
MSTRG.1996	--	PREDICTED: DNA-directed RNA polymerase III subunit RPC9-like [Gossypium hirsutum]	-	-	-	-	-	GO:0034062//RNA polymerase activity	GO:0034645//cellular macromolecule biosynthetic process
MSTRG.19961	--	-	-	-	-	-	-	-	-
MSTRG.19962	--	PREDICTED: uncharacterized protein LOC108472008 [Gossypium arboreum]	-	-	-	-	-	-	-
MSTRG.19963	--	-	-	-	-	-	-	-	-
MSTRG.19967	--	Pumilio -like protein [Gossypium arboreum]	-	-	-	-	-	-	GO:0009814//defense response, incompatible interaction
MSTRG.19977	--	-	-	-	-	-	-	-	-
MSTRG.19978	--	PREDICTED: uncharacterized protein LOC107960965 [Gossypium hirsutum]	-	-	-	-	-	-	-
MSTRG.19979	SEC3A	Exocyst complex component SEC3A -like protein [Gossypium arboreum]	-	-	-	-	-	-	-
MSTRG.19997	--	PREDICTED: uncharacterized protein LOC105766768 [Gossypium raimondii]	-	-	-	-	-	-	-
MSTRG.2	MTOPVIB	PREDICTED: type 2 DNA topoisomerase 6 subunit B-like isoform X3 [Gossypium arboreum]	-	-	-	-	-	-	-
MSTRG.20017	ARP3	PREDICTED: actin-related protein 3-like [Gossypium raimondii]	-	-	-	-	GO:0043232//intracellular non-membrane-bounded organelle;GO:0043234//protein complex;GO:0044444//cytoplasmic part	GO:0008092//cytoskeletal protein binding;GO:0032550//purine ribonucleoside binding	GO:0000904//cell morphogenesis involved in differentiation;GO:0016049//cell growth;GO:0044707//single-multicellular organism process;GO:0045010//actin nucleation
MSTRG.20025	--	PREDICTED: rRNA-processing protein FCF1 homolog [Gossypium arboreum]	-	-	-	-	-	-	-
MSTRG.20026	--	hypothetical protein F383_36262 [Gossypium arboreum]	-	-	-	-	-	-	-
MSTRG.2003	--	-	-	-	-	-	-	-	-
MSTRG.20032	--	PREDICTED: uncharacterized protein LOC108451393 [Gossypium arboreum]	-	-	-	-	-	-	-
MSTRG.20040	--	hypothetical protein F383_31745 [Gossypium arboreum]	-	-	-	-	-	-	-
MSTRG.20044	HMGB3	PREDICTED: high mobility group B protein 1-like [Gossypium hirsutum]	-	-	-	-	-	-	-
MSTRG.20066	--	PREDICTED: uncharacterized protein LOC107891121 [Gossypium hirsutum]	-	-	-	-	-	-	-
MSTRG.20080	UBC2	PREDICTED: ubiquitin-conjugating enzyme E2 2 isoform X1 [Gossypium hirsutum]	Genetic Information Processing	Folding, sorting and degradation	ko04120//Ubiquitin mediated proteolysis	K10573	-	GO:0003824//catalytic activity	-
MSTRG.20082	--	PREDICTED: uncharacterized protein LOC107886611 isoform X2 [Gossypium hirsutum]	-	-	-	-	-	-	-
MSTRG.20088	RE1	PREDICTED: uncharacterized mitochondrial protein AtMg00810-like [Gossypium arboreum]	-	-	-	-	-	-	-
MSTRG.2009	--	methyl-coenzyme m reductase i subunit beta [Gossypium arboreum]	-	-	-	-	-	-	-
MSTRG.20092	--	tRNA-specific 2-thiouridylase mnmA [Gossypium arboreum]	-	-	-	-	-	-	-
MSTRG.2010	--	PREDICTED: uncharacterized protein LOC107940163 [Gossypium hirsutum]	-	-	-	-	-	-	-
MSTRG.20100	--	-	-	-	-	-	-	-	-
MSTRG.20103	--	PREDICTED: DNA ligase 1-like [Gossypium hirsutum]	-	-	-	-	-	-	-
MSTRG.20108	--	Glucose-6-phosphate isomerase [Gossypium arboreum]	-	-	-	-	-	-	-
MSTRG.20109	--	-	-	-	-	-	-	-	-
MSTRG.20110	--	PREDICTED: protein SAR DEFICIENT 1-like [Gossypium hirsutum]	-	-	-	-	-	-	-
MSTRG.20112	At1g74320	Kinase superfamily protein isoform 5, partial [Theobroma cacao]	Metabolism;Metabolism	Global and overview maps;Lipid metabolism	ko01100//Metabolic pathways;ko00564//Glycerophospholipid metabolism	K14156;K14156	-	GO:0016301//kinase activity;GO:0032550//purine ribonucleoside binding	GO:0006656//phosphatidylcholine biosynthetic process
MSTRG.20124	--	Protein TSD2 [Gossypium arboreum]	-	-	-	-	-	-	-
MSTRG.20126	--	Acetyl-coenzyme A synthetase [Gossypium arboreum]	-	-	-	-	-	-	-
MSTRG.20127	--	Methylamine utilization MauG [Gossypium arboreum]	-	-	-	-	-	-	-
MSTRG.20129	--	-	-	-	-	-	-	-	-
MSTRG.20135	RPL18AB	PREDICTED: 60S ribosomal protein L18a-1-like [Gossypium arboreum]	Genetic Information Processing	Translation	ko03010//Ribosome	K02882	GO:0030529//intracellular ribonucleoprotein complex	-	GO:0010467//gene expression
MSTRG.20160	--	PREDICTED: uncharacterized protein LOC108472748 [Gossypium arboreum]	-	-	-	-	-	-	-
MSTRG.20165	--	PREDICTED: ATP-dependent RNA helicase-like protein DB10 [Gossypium hirsutum]	-	-	-	-	-	-	-
MSTRG.20166	--	PREDICTED: uncharacterized protein LOC108465512 [Gossypium arboreum]	-	-	-	-	-	-	-
MSTRG.20177	HAT	PREDICTED: zinc finger BED domain-containing protein DAYSLEEPER-like isoform X1 [Gossypium hirsutum]	-	-	-	-	-	-	-
MSTRG.20178	--	-	-	-	-	-	-	-	-
MSTRG.20183	COBL8	COBRA-like protein 7 [Gossypium arboreum]	-	-	-	-	GO:0031224//intrinsic component of membrane	-	GO:0040007//growth
MSTRG.20202	--	PREDICTED: protein prenyltransferase alpha subunit repeat-containing protein 1-like isoform X3 [Gossypium hirsutum]	-	-	-	-	-	-	-
MSTRG.20217	--	-	-	-	-	-	-	-	-
MSTRG.20231	GIP	Os01g0116166 [Oryza sativa Japonica Group]	-	-	-	-	-	-	-
MSTRG.20236	--	PREDICTED: uncharacterized protein LOC105796285 isoform X2 [Gossypium raimondii]	-	-	-	-	-	-	-
MSTRG.20239	--	hypothetical protein B456_003G086600 [Gossypium raimondii]	-	-	-	-	-	-	-
MSTRG.20240	PANK2	PREDICTED: pantothenate kinase 2-like [Gossypium hirsutum]	Metabolism;Metabolism	Global and overview maps;Metabolism of cofactors and vitamins	ko01100//Metabolic pathways;ko00770//Pantothenate and CoA biosynthesis	K09680;K09680	GO:0044444//cytoplasmic part	GO:0016301//kinase activity;GO:0032550//purine ribonucleoside binding	GO:0006486//protein glycosylation;GO:0006796//phosphate-containing compound metabolic process;GO:0009108//coenzyme biosynthetic process
MSTRG.20249	PAB2	PREDICTED: ruBisCO large subunit-binding protein subunit beta, chloroplastic-like [Gossypium hirsutum]	Genetic Information Processing	Folding, sorting and degradation	ko03050//Proteasome	K02726	GO:0043231//intracellular membrane-bounded organelle;GO:0043234//protein complex	GO:0004175//endopeptidase activity	GO:0019941//modification-dependent protein catabolic process
MSTRG.20253	--	-	-	-	-	-	-	-	-
MSTRG.20279	--	PREDICTED: (+)-neomenthol dehydrogenase-like [Gossypium hirsutum]	Metabolism;Metabolism	Global and overview maps;Metabolism of terpenoids and polyketides	ko01110//Biosynthesis of secondary metabolites;ko00902//Monoterpenoid biosynthesis	K15095;K15095	-	-	-
MSTRG.2028	--	PREDICTED: uncharacterized protein LOC108468313 [Gossypium arboreum]	-	-	-	-	-	-	-
MSTRG.20280	wdr48	PREDICTED: WD repeat-containing protein 48 homolog [Gossypium arboreum]	-	-	-	-	GO:0031461//cullin-RING ubiquitin ligase complex	-	GO:0006625//protein targeting to peroxisome;GO:0009062//fatty acid catabolic process;GO:0009791//post-embryonic development
MSTRG.20293	At3g03980	PREDICTED: short-chain type dehydrogenase/reductase-like [Gossypium hirsutum]	Metabolism;Metabolism;Metabolism;Metabolism;Metabolism	Global and overview maps;Global and overview maps;Lipid metabolism;Lipid metabolism;Metabolism of cofactors and vitamins	ko01100//Metabolic pathways;ko01212//Fatty acid metabolism;ko00061//Fatty acid biosynthesis;ko01040//Biosynthesis of unsaturated fatty acids;ko00780//Biotin metabolism	K00059;K00059;K00059;K00059;K00059	-	-	GO:0008152//metabolic process
MSTRG.20301	--	PREDICTED: uncharacterized protein LOC107955891 [Gossypium hirsutum]	-	-	-	-	-	-	-
MSTRG.20317	--	PREDICTED: mediator of RNA polymerase II transcription subunit 27-like [Gossypium hirsutum]	-	-	-	-	GO:0043234//protein complex	GO:0016772//transferase activity, transferring phosphorus-containing groups	GO:0006796//phosphate-containing compound metabolic process;GO:0009072//aromatic amino acid family metabolic process;GO:0010468//regulation of gene expression;GO:0034645//cellular macromolecule biosynthetic process
MSTRG.20318	--	Urease accessory UreD [Gossypium arboreum]	-	-	-	-	-	-	-
MSTRG.20336	PNC1	PREDICTED: peroxisomal adenine nucleotide carrier 1-like [Gossypium raimondii]	-	-	-	-	GO:0031224//intrinsic component of membrane	-	GO:0044763//single-organism cellular process
MSTRG.20337	RABA5A	PREDICTED: ras-related protein RABA5a-like [Gossypium arboreum]	Cellular Processes	Transport and catabolism	ko04144//Endocytosis	K07904	GO:0031090//organelle membrane	GO:0032550//purine ribonucleoside binding	GO:0008104//protein localization;GO:0035556//intracellular signal transduction;GO:0051234//establishment of localization
MSTRG.20338	--	-	-	-	-	-	-	-	-
MSTRG.20346	--	-	-	-	-	-	-	-	-
MSTRG.20347	RPS27B	PREDICTED: 40S ribosomal protein S27-2-like [Gossypium hirsutum]	Genetic Information Processing	Translation	ko03010//Ribosome	K02978	GO:0030529//intracellular ribonucleoprotein complex	GO:0043169//cation binding	GO:0010467//gene expression
MSTRG.20367	--	Ribose-5-phosphate isomerase A [Gossypium arboreum]	-	-	-	-	-	-	-
MSTRG.20371	TOPP9	PREDICTED: serine/threonine-protein phosphatase PP1 isozyme 9-like [Gossypium arboreum]	Genetic Information Processing	Translation	ko03015//mRNA surveillance pathway	K06269	-	GO:0003824//catalytic activity	GO:0006796//phosphate-containing compound metabolic process
MSTRG.20378	--	PREDICTED: uncharacterized protein LOC105800965 [Gossypium raimondii]	-	-	-	-	-	-	-
MSTRG.20385	TIF3A1	PREDICTED: eukaryotic translation initiation factor 3 subunit A-like [Gossypium arboreum]	Genetic Information Processing	Translation	ko03013//RNA transport	K03254	GO:0043234//protein complex;GO:0070993//translation preinitiation complex	GO:0008135//translation factor activity, RNA binding	GO:0006417//regulation of translation
MSTRG.20391	AGD2	PREDICTED: pentatricopeptide repeat-containing protein At1g61870, mitochondrial-like [Gossypium raimondii]	-	-	-	-	-	-	-
MSTRG.20406	--	PREDICTED: uncharacterized protein LOC105771883 [Gossypium raimondii]	-	-	-	-	-	-	-
MSTRG.20418	NRPB10L	PREDICTED: DNA-directed RNA polymerases I, II, and III subunit RPABC5 [Oryza sativa Japonica Group]	Metabolism;Metabolism;Metabolism;Genetic Information Processing	Global and overview maps;Nucleotide metabolism;Nucleotide metabolism;Transcription	ko01100//Metabolic pathways;ko00230//Purine metabolism;ko00240//Pyrimidine metabolism;ko03020//RNA polymerase	K03007;K03007;K03007;K03007	-	GO:0034062//RNA polymerase activity;GO:0046914//transition metal ion binding	GO:0034645//cellular macromolecule biosynthetic process
MSTRG.2042	CKL10	PREDICTED: casein kinase 1-like protein 6 [Gossypium arboreum]	-	-	-	-	-	-	-
MSTRG.20437	--	PREDICTED: uncharacterized mitochondrial protein AtMg00810-like [Gossypium arboreum]	-	-	-	-	-	-	-
MSTRG.20439	ABCC3	PREDICTED: ABC transporter C family member 3-like [Gossypium arboreum]	Environmental Information Processing	Membrane transport	ko02010//ABC transporters	K05666	GO:0031224//intrinsic component of membrane	GO:0015405//P-P-bond-hydrolysis-driven transmembrane transporter activity;GO:0017111//nucleoside-triphosphatase activity;GO:0032550//purine ribonucleoside binding	GO:0044763//single-organism cellular process;GO:0051234//establishment of localization
MSTRG.20450	AIP1-2	PREDICTED: 66 kDa stress protein-like [Gossypium hirsutum]	-	-	-	-	GO:0031461//cullin-RING ubiquitin ligase complex	-	GO:0006970//response to osmotic stress;GO:0006996//organelle organization;GO:0009746//response to hexose;GO:0042044//fluid transport;GO:0042546//cell wall biogenesis;GO:0048588//developmental cell growth;GO:0051273//beta-glucan metabolic process;GO:0070838//divalent metal ion transport
MSTRG.20453	--	PREDICTED: uncharacterized protein LOC105761200 [Gossypium raimondii]	-	-	-	-	-	-	-
MSTRG.20455	SEC13B	Protein SEC13 [Gossypium arboreum]	Genetic Information Processing;Genetic Information Processing	Folding, sorting and degradation;Translation	ko04141//Protein processing in endoplasmic reticulum;ko03013//RNA transport	K14004;K14004	-	-	-
MSTRG.20458	--	-	-	-	-	-	-	-	-
MSTRG.20459	--	hypothetical protein F383_20455 [Gossypium arboreum]	-	-	-	-	-	-	-
MSTRG.20461	RE1	Retrovirus-related Pol polyprotein from transposon TNT 1-94 [Cajanus cajan]	-	-	-	-	-	-	-
MSTRG.20468	--	PREDICTED: uncharacterized protein LOC107960990 [Gossypium hirsutum]	-	-	-	-	-	-	-
MSTRG.20471	--	Zinc finger 77 [Gossypium arboreum]	-	-	-	-	-	-	-
MSTRG.20473	N	PREDICTED: LOW QUALITY PROTEIN: disease resistance protein RML1B-like [Gossypium hirsutum]	-	-	-	-	-	-	-
MSTRG.20474	--	Coenzyme PQQ synthesis E [Gossypium arboreum]	-	-	-	-	-	-	-
MSTRG.20475	--	PREDICTED: auxin-responsive protein IAA20-like [Gossypium arboreum]	Environmental Information Processing	Signal transduction	ko04075//Plant hormone signal transduction	K14484	-	-	-
MSTRG.20477	--	PREDICTED: TMV resistance protein N-like [Gossypium arboreum]	-	-	-	-	-	-	-
MSTRG.2048	--	Alanine--tRNA ligase [Gossypium arboreum]	-	-	-	-	-	-	-
MSTRG.20487	--	-	-	-	-	-	-	-	-
MSTRG.2049	--	PREDICTED: glycine-rich cell wall structural protein 1-like [Gossypium arboreum]	-	-	-	-	-	-	-
MSTRG.20491	--	PREDICTED: ATP-dependent RNA helicase SUB2-like [Gossypium hirsutum]	Genetic Information Processing;Genetic Information Processing;Genetic Information Processing	Translation;Transcription;Translation	ko03013//RNA transport;ko03040//Spliceosome;ko03015//mRNA surveillance pathway	K12812;K12812;K12812	-	-	-
MSTRG.20492	Os01g0513100	PREDICTED: importin-9-like isoform X3 [Gossypium hirsutum]	-	-	-	-	-	-	-
MSTRG.20493	--	Pectinesterase/pectinesterase inhibitor [Gossypium arboreum]	-	-	-	-	-	-	-
MSTRG.20499	CDKF-4	PREDICTED: L10-interacting MYB domain-containing protein-like [Gossypium arboreum]	-	-	-	-	-	-	-
MSTRG.20504	RPOT1	PREDICTED: DNA-directed RNA polymerase 1, mitochondrial-like isoform X4 [Gossypium hirsutum]	-	-	-	-	-	GO:0034062//RNA polymerase activity	GO:0034645//cellular macromolecule biosynthetic process
MSTRG.20505	--	hypothetical protein F383_34496 [Gossypium arboreum]	-	-	-	-	-	-	-
MSTRG.20507	--	hypothetical protein B456_010G085200, partial [Gossypium raimondii]	-	-	-	-	-	-	-
MSTRG.20508	--	PREDICTED: transcriptional regulator ATRX homolog isoform X5 [Gossypium hirsutum]	-	-	-	-	-	-	-
MSTRG.20519	--	-	-	-	-	-	-	-	-
MSTRG.20524	At1g07650	PREDICTED: probable leucine-rich repeat receptor-like serine/threonine-protein kinase At3g14840 [Gossypium raimondii]	-	-	-	-	-	-	-
MSTRG.2053	--	-	-	-	-	-	-	-	-
MSTRG.20538	--	Actin-related 5 [Gossypium arboreum]	-	-	-	-	-	-	-
MSTRG.20541	LRK10L-2.3	PREDICTED: rust resistance kinase Lr10-like [Gossypium arboreum]	-	-	-	-	-	GO:0016301//kinase activity	-
MSTRG.20543	--	-	-	-	-	-	-	-	-
MSTRG.20551	--	uvrabc system c [Gossypium arboreum]	-	-	-	-	-	-	-
MSTRG.20552	--	Pectinesterase/pectinesterase inhibitor [Gossypium arboreum]	-	-	-	-	-	-	-
MSTRG.20555	--	-	-	-	-	-	-	-	-
MSTRG.20556	At1g56220	PREDICTED: dormancy-associated protein homolog 3-like isoform X1 [Gossypium arboreum]	-	-	-	-	-	-	GO:0008104//protein localization
MSTRG.20583	--	PREDICTED: TMV resistance protein N-like [Gossypium arboreum]	-	-	-	-	-	-	-
MSTRG.20592	--	-	-	-	-	-	-	-	-
MSTRG.20615	N	PREDICTED: TMV resistance protein N-like [Gossypium arboreum]	-	-	-	-	-	-	-
MSTRG.20616	--	PREDICTED: LRR receptor-like serine/threonine-protein kinase GSO1 [Gossypium arboreum]	-	-	-	-	-	-	-
MSTRG.20624	--	PREDICTED: LRR receptor-like serine/threonine-protein kinase GSO1 [Gossypium arboreum]	-	-	-	-	-	-	-
MSTRG.2063	RPL23A	Os03g0139100, partial [Oryza sativa Japonica Group]	Genetic Information Processing	Translation	ko03010//Ribosome	K02894	GO:0009536//plastid;GO:0015934//large ribosomal subunit	-	GO:0009451//RNA modification;GO:0010467//gene expression
MSTRG.20642	--	hypothetical protein F383_35285 [Gossypium arboreum]	-	-	-	-	-	-	-
MSTRG.20643	--	hypothetical protein F383_35098 [Gossypium arboreum]	-	-	-	-	-	-	-
MSTRG.2065	PRP19	PREDICTED: pre-mRNA-processing factor 19-like [Gossypium hirsutum]	Genetic Information Processing;Genetic Information Processing	Transcription;Folding, sorting and degradation	ko03040//Spliceosome;ko04120//Ubiquitin mediated proteolysis	K10599;K10599	-	GO:0003824//catalytic activity	GO:0032446//protein modification by small protein conjugation
MSTRG.20682	At4g27190	PREDICTED: probable disease resistance protein At4g27220 [Gossypium arboreum]	-	-	-	-	-	-	-
MSTRG.20703	--	PREDICTED: putative disease resistance RPP13-like protein 1 [Gossypium arboreum]	-	-	-	-	-	-	-
MSTRG.20704	--	NADH:ubiquinone oxidoreductase, ESSS subunit [Corchorus olitorius]	-	-	-	-	-	-	-
MSTRG.2071	--	-	-	-	-	-	-	-	-
MSTRG.20719	--	Protein htrL [Gossypium arboreum]	-	-	-	-	-	-	-
MSTRG.20731	--	PREDICTED: disease resistance protein RGA2-like [Gossypium arboreum]	-	-	-	-	-	-	-
MSTRG.20738	SPY	PREDICTED: probable UDP-N-acetylglucosamine--peptide N-acetylglucosaminyltransferase SPINDLY [Gossypium hirsutum]	Metabolism	Glycan biosynthesis and metabolism	ko00514//Other types of O-glycan biosynthesis	K09667	GO:0043231//intracellular membrane-bounded organelle;GO:0044444//cytoplasmic part	GO:0008375//acetylglucosaminyltransferase activity	GO:0006342//chromatin silencing;GO:0006402//mRNA catabolic process;GO:0006464//cellular protein modification process;GO:0009937//regulation of gibberellic acid mediated signaling pathway;GO:0035194//posttranscriptional gene silencing by RNA;GO:0048869//cellular developmental process;GO:0090567//reproductive shoot system development
MSTRG.2074	--	PREDICTED: zinc finger BED domain-containing protein RICESLEEPER 1-like [Gossypium hirsutum]	-	-	-	-	-	-	-
MSTRG.20740	UBICEP52-7	PREDICTED: ubiquitin-60S ribosomal protein L40-like [Gossypium hirsutum]	Genetic Information Processing	Translation	ko03010//Ribosome	K02927	GO:0030529//intracellular ribonucleoprotein complex	-	GO:0010467//gene expression
MSTRG.20745	--	hypothetical protein B456_N021900 [Gossypium raimondii]	-	-	-	-	-	-	-
MSTRG.20748	--	hypothetical protein B456_007G369200 [Gossypium raimondii]	-	-	-	-	-	-	-
MSTRG.20759	GYRB	PREDICTED: TMV resistance protein N-like [Gossypium arboreum]	-	-	-	-	-	-	-
MSTRG.20795	--	PREDICTED: uncharacterized protein LOC105797560 [Gossypium raimondii]	-	-	-	-	-	-	-
MSTRG.20823	--	aifB [Gossypium arboreum]	-	-	-	-	-	-	-
MSTRG.20824	At1g51650	PREDICTED: ATP synthase subunit epsilon, mitochondrial-like isoform X2 [Gossypium hirsutum]	Metabolism;Metabolism	Global and overview maps;Energy metabolism	ko01100//Metabolic pathways;ko00190//Oxidative phosphorylation	K02135;K02135	-	GO:0015078//hydrogen ion transmembrane transporter activity;GO:0019829//cation-transporting ATPase activity	GO:0006754//ATP biosynthetic process
MSTRG.2084	--	PREDICTED: probable N-acetyltransferase san isoform X5 [Gossypium hirsutum]	-	-	-	-	-	-	-
MSTRG.20841	wdr4	PREDICTED: tRNA (guanine-N(7)-)-methyltransferase non-catalytic subunit wdr4 [Gossypium arboreum]	-	-	-	-	GO:0043231//intracellular membrane-bounded organelle	-	GO:0001510//RNA methylation;GO:0008033//tRNA processing;GO:1901068//guanosine-containing compound metabolic process
MSTRG.2085	--	Formate--tetrahydrofolate ligase [Gossypium arboreum]	-	-	-	-	-	-	-
MSTRG.20863	--	PREDICTED: uncharacterized protein LOC105781396 [Gossypium raimondii]	-	-	-	-	-	-	-
MSTRG.20864	DCAF11	PREDICTED: LEC14B protein-like isoform X1 [Gossypium hirsutum]	-	-	-	-	GO:0031461//cullin-RING ubiquitin ligase complex	-	-
MSTRG.20872	--	Ovarian tumor, otubain [Corchorus capsularis]	-	-	-	-	-	-	GO:0006886//intracellular protein transport
MSTRG.20885	WDR26	PREDICTED: WD repeat-containing protein 26-like isoform X1 [Gossypium hirsutum]	-	-	-	-	-	-	GO:0003006//developmental process involved in reproduction;GO:0006342//chromatin silencing;GO:0007059//chromosome segregation;GO:0009606//tropism;GO:0009653//anatomical structure morphogenesis;GO:0018205//peptidyl-lysine modification;GO:0022402//cell cycle process;GO:0032412//regulation of ion transmembrane transporter activity;GO:0033043//regulation of organelle organization;GO:0042743//hydrogen…
MSTRG.20888	AKR2A	PREDICTED: ankyrin repeat domain-containing protein 2B-like [Gossypium hirsutum]	-	-	-	-	-	-	-
MSTRG.20912	LIS	U4/U6 small nuclear ribonucleoprotein PRP4-like protein [Gossypium arboreum]	Genetic Information Processing	Transcription	ko03040//Spliceosome	K12662	GO:0032991//macromolecular complex;GO:0044423//virion part	-	-
MSTRG.20933	--	-	-	-	-	-	-	-	-
MSTRG.20974	--	hypothetical protein F383_04904 [Gossypium arboreum]	-	-	-	-	-	-	-
MSTRG.2098	--	PREDICTED: phosphatidylinositol-glycan biosynthesis class W protein-like [Gossypium hirsutum]	Metabolism;Metabolism	Global and overview maps;Glycan biosynthesis and metabolism	ko01100//Metabolic pathways;ko00563//Glycosylphosphatidylinositol(GPI)-anchor biosynthesis	K05283;K05283	-	-	-
MSTRG.20990	--	Caskin-2 [Gossypium arboreum]	-	-	-	-	-	-	-
MSTRG.20998	--	-	-	-	-	-	-	-	-
MSTRG.2100	At5g48970	PREDICTED: mitochondrial thiamine pyrophosphate carrier-like [Gossypium hirsutum]	-	-	-	-	GO:0031224//intrinsic component of membrane	GO:0051183//vitamin transporter activity	GO:0015695//organic cation transport;GO:0044763//single-organism cellular process
MSTRG.2101	--	putative translation initiation factor IF-2 [Gossypium arboreum]	-	-	-	-	-	-	-
MSTRG.21013	--	hypothetical protein F383_17558 [Gossypium arboreum]	-	-	-	-	-	-	-
MSTRG.21023	--	hypothetical protein B456_002G149700 [Gossypium raimondii]	-	-	-	-	-	-	-
MSTRG.21024	--	DNA-directed RNA polymerase subunit beta'' [Gossypium arboreum]	-	-	-	-	-	-	-
MSTRG.21025	--	Prefoldin subunit alpha [Gossypium arboreum]	-	-	-	-	-	-	-
MSTRG.2103	--	PREDICTED: heat shock factor-binding protein 1-like [Gossypium arboreum]	-	-	-	-	GO:0043231//intracellular membrane-bounded organelle;GO:0044444//cytoplasmic part	GO:0005515//protein binding	GO:0009791//post-embryonic development;GO:0010286//heat acclimation
MSTRG.21032	--	-	-	-	-	-	-	-	-
MSTRG.21042	--	PREDICTED: uncharacterized mitochondrial protein AtMg00310-like [Gossypium hirsutum]	-	-	-	-	-	-	-
MSTRG.21047	--	PREDICTED: uncharacterized protein LOC107898135 [Gossypium hirsutum]	-	-	-	-	-	-	-
MSTRG.21058	PEX5	PREDICTED: peroxisome biogenesis protein 5-like [Gossypium hirsutum]	Cellular Processes	Transport and catabolism	ko04146//Peroxisome	K13342	-	-	-
MSTRG.21059	AtMg00310	PREDICTED: uncharacterized mitochondrial protein AtMg00310-like [Gossypium hirsutum]	-	-	-	-	-	-	-
MSTRG.21060	--	PREDICTED: uncharacterized protein LOC107960990 [Gossypium hirsutum]	-	-	-	-	-	-	-
MSTRG.21061	--	Protein three rows [Gossypium arboreum]	-	-	-	-	-	-	-
MSTRG.2107	PRL2	PREDICTED: protein pleiotropic regulatory locus 1-like [Gossypium hirsutum]	Genetic Information Processing	Transcription	ko03040//Spliceosome	K12862	-	-	-
MSTRG.21083	--	PREDICTED: heat shock protein 83-like isoform X1 [Gossypium raimondii]	Organismal Systems;Genetic Information Processing	Environmental adaptation;Folding, sorting and degradation	ko04626//Plant-pathogen interaction;ko04141//Protein processing in endoplasmic reticulum	K09487;K09487	GO:0009536//plastid;GO:0044446//intracellular organelle part	-	GO:0006950//response to stress;GO:0009628//response to abiotic stimulus;GO:0009987//cellular process;GO:0044699//single-organism process
MSTRG.2109	--	Golgin subfamily A member 5 [Gossypium arboreum]	-	-	-	-	-	-	-
MSTRG.21090	--	PREDICTED: disease resistance protein RGA2-like isoform X3 [Gossypium raimondii]	-	-	-	-	-	-	-
MSTRG.21097	--	PREDICTED: uncharacterized protein LOC108462054 [Gossypium arboreum]	-	-	-	-	-	-	-
MSTRG.21098	--	transmembrane protein [Arabidopsis thaliana]	-	-	-	-	-	-	-
MSTRG.21106	--	PREDICTED: uncharacterized protein LOC107927904 [Gossypium hirsutum]	-	-	-	-	-	-	-
MSTRG.21113	--	-	-	-	-	-	-	-	-
MSTRG.21128	SFH6	PREDICTED: phosphatidylinositol/phosphatidylcholine transfer protein SFH6-like [Gossypium hirsutum]	-	-	-	-	GO:0044464//cell part	-	GO:0051234//establishment of localization
MSTRG.21132	--	Protein three rows [Gossypium arboreum]	-	-	-	-	-	-	-
MSTRG.21148	RPN9B	PREDICTED: 26S proteasome non-ATPase regulatory subunit 13 homolog B-like [Gossypium raimondii]	Genetic Information Processing	Folding, sorting and degradation	ko03050//Proteasome	K03039	-	-	-
MSTRG.21155	--	PREDICTED: L10-interacting MYB domain-containing protein-like [Gossypium arboreum]	-	-	-	-	-	-	-
MSTRG.21158	PAT1	PREDICTED: protein PAT1 homolog 1-like [Gossypium raimondii]	Genetic Information Processing	Folding, sorting and degradation	ko03018//RNA degradation	K12617	-	GO:0003824//catalytic activity	-
MSTRG.21163	--	PREDICTED: probable LRR receptor-like serine/threonine-protein kinase At3g47570 [Gossypium arboreum]	-	-	-	-	-	-	-
MSTRG.21164	--	-	-	-	-	-	-	-	-
MSTRG.21167	--	PREDICTED: L10-interacting MYB domain-containing protein-like [Gossypium arboreum]	-	-	-	-	-	-	-
MSTRG.21174	--	-	-	-	-	-	-	-	-
MSTRG.21184	At4g18975	PREDICTED: pentatricopeptide repeat-containing protein At4g18975, chloroplastic-like [Gossypium hirsutum]	-	-	-	-	GO:0043231//intracellular membrane-bounded organelle	-	-
MSTRG.21187	pol	reverse transcriptase [Corchorus capsularis]	-	-	-	-	-	-	-
MSTRG.21188	BCCP2	PREDICTED: biotin carboxyl carrier protein of acetyl-CoA carboxylase, chloroplastic-like isoform X2 [Gossypium hirsutum]	Metabolism;Metabolism;Metabolism;Metabolism;Metabolism;Metabolism;Metabolism	Global and overview maps;Global and overview maps;Global and overview maps;Carbohydrate metabolism;Global and overview maps;Lipid metabolism;Carbohydrate metabolism	ko01100//Metabolic pathways;ko01110//Biosynthesis of secondary metabolites;ko01200//Carbon metabolism;ko00620//Pyruvate metabolism;ko01212//Fatty acid metabolism;ko00061//Fatty acid biosynthesis;ko00640//Propanoate metabolism	K02160;K02160;K02160;K02160;K02160;K02160;K02160	-	-	-
MSTRG.21193	--	PREDICTED: uncharacterized protein LOC107952589 isoform X1 [Gossypium hirsutum]	-	-	-	-	-	-	-
MSTRG.212	--	PREDICTED: uncharacterized protein LOC107926940 [Gossypium hirsutum]	-	-	-	-	-	-	-
MSTRG.21202	--	-	-	-	-	-	-	-	-
MSTRG.21207	--	PREDICTED: uncharacterized protein LOC108468785 [Gossypium arboreum]	-	-	-	-	-	-	-
MSTRG.21213	--	PREDICTED: L10-interacting MYB domain-containing protein-like [Gossypium hirsutum]	-	-	-	-	-	-	-
MSTRG.2123	RPL29B	PREDICTED: 60S ribosomal protein L29-2-like [Gossypium hirsutum]	Genetic Information Processing	Translation	ko03010//Ribosome	K02905	GO:0030529//intracellular ribonucleoprotein complex	-	GO:0010467//gene expression
MSTRG.21236	--	Pup--protein ligase [Gossypium arboreum]	-	-	-	-	-	-	-
MSTRG.21238	--	reverse transcriptase [Corchorus capsularis]	-	-	-	-	-	-	-
MSTRG.21242	--	PREDICTED: uncharacterized protein LOC108454369 [Gossypium arboreum]	-	-	-	-	-	-	-
MSTRG.21244	GAUT9	PREDICTED: probable galacturonosyltransferase 9 isoform X2 [Gossypium arboreum]	Metabolism	Carbohydrate metabolism	ko00520//Amino sugar and nucleotide sugar metabolism	K13648	GO:0031090//organelle membrane;GO:0031224//intrinsic component of membrane;GO:0031984//organelle subcompartment;GO:0043231//intracellular membrane-bounded organelle	GO:0008194//UDP-glycosyltransferase activity	GO:0000271//polysaccharide biosynthetic process
MSTRG.21249	--	PREDICTED: uncharacterized protein LOC108472008 [Gossypium arboreum]	-	-	-	-	-	-	-
MSTRG.21271	pol	DNA/RNA polymerases superfamily protein [Theobroma cacao]	-	-	-	-	-	-	-
MSTRG.21303	--	-	-	-	-	-	-	-	-
MSTRG.21304	--	PREDICTED: uncharacterized mitochondrial protein AtMg00310-like [Gossypium arboreum]	-	-	-	-	-	-	-
MSTRG.21307	CDC20-1	PREDICTED: cell division cycle 20.2, cofactor of APC complex [Theobroma cacao]	Genetic Information Processing	Folding, sorting and degradation	ko04120//Ubiquitin mediated proteolysis	K03363	-	-	-
MSTRG.2131	--	Retrovirus-related Pol polyprotein from transposon TNT 1-94, partial [Noccaea caerulescens]	-	-	-	-	-	-	-
MSTRG.21327	--	hypothetical protein F383_20455 [Gossypium arboreum]	-	-	-	-	-	-	-
MSTRG.21329	--	Pesticidal crystal-like protein cry16Aa [Gossypium arboreum]	-	-	-	-	-	-	-
MSTRG.21337	--	PREDICTED: uncharacterized protein LOC108474969 [Gossypium arboreum]	-	-	-	-	-	-	-
MSTRG.21343	BB	PREDICTED: probable protein phosphatase 2C 15 isoform X2 [Gossypium hirsutum]	-	-	-	-	-	-	-
MSTRG.21345	--	-	-	-	-	-	-	-	-
MSTRG.21349	--	PREDICTED: endoplasmic reticulum metallopeptidase 1 [Gossypium arboreum]	-	-	-	-	-	GO:0016787//hydrolase activity	-
MSTRG.21352	ycf2-A	Ycf2 (chloroplast) [Gossypium tomentosum]	-	-	-	-	GO:0009532//plastid stroma	GO:0032550//purine ribonucleoside binding	-
MSTRG.21355	--	hypothetical protein F383_28099 [Gossypium arboreum]	-	-	-	-	-	-	-
MSTRG.21357	At4g17910	PREDICTED: phosphatidylinositol-glycan biosynthesis class W protein-like [Gossypium hirsutum]	Metabolism;Metabolism	Global and overview maps;Glycan biosynthesis and metabolism	ko01100//Metabolic pathways;ko00563//Glycosylphosphatidylinositol(GPI)-anchor biosynthesis	K05283;K05283	-	-	-
MSTRG.21358	--	-	-	-	-	-	-	-	-
MSTRG.21359	--	hypothetical protein F383_34948 [Gossypium arboreum]	-	-	-	-	-	-	-
MSTRG.21376	DCAF1	DDB1- and CUL4-associated factor -like protein [Gossypium arboreum]	-	-	-	-	-	-	-
MSTRG.21392	--	-	-	-	-	-	-	-	-
MSTRG.21408	--	Anthranilate phosphoribosyltransferase [Gossypium arboreum]	-	-	-	-	-	-	-
MSTRG.21409	CIPK9	PREDICTED: CBL-interacting serine/threonine-protein kinase 9-like [Gossypium hirsutum]	-	-	-	-	-	GO:0004672//protein kinase activity;GO:0032550//purine ribonucleoside binding	GO:0006464//cellular protein modification process;GO:0006796//phosphate-containing compound metabolic process;GO:0050794//regulation of cellular process
MSTRG.21426	--	-	-	-	-	-	-	-	-
MSTRG.21437	--	PREDICTED: calmodulin-like protein 7 [Gossypium raimondii]	-	-	-	-	-	-	-
MSTRG.2144	--	PREDICTED: uncharacterized protein LOC108462054 [Gossypium arboreum]	-	-	-	-	-	-	-
MSTRG.21446	--	hypothetical protein B456_008G085000 [Gossypium raimondii]	-	-	-	-	-	-	-
MSTRG.21453	RH15	PREDICTED: GPI-anchored wall transfer protein 1-like isoform X1 [Gossypium arboreum]	Metabolism;Metabolism	Global and overview maps;Glycan biosynthesis and metabolism	ko01100//Metabolic pathways;ko00563//Glycosylphosphatidylinositol(GPI)-anchor biosynthesis	K05283;K05283	-	-	-
MSTRG.21459	--	Arf-GAP with GTPase, ANK repeat and PH domain-containing 9 [Gossypium arboreum]	-	-	-	-	-	-	-
MSTRG.21468	FGT1	PREDICTED: protein strawberry notch-like [Gossypium hirsutum]	-	-	-	-	-	GO:0046914//transition metal ion binding	-
MSTRG.2147	--	-	-	-	-	-	-	-	-
MSTRG.21479	--	Protein FAM73A [Gossypium arboreum]	-	-	-	-	-	-	-
MSTRG.2148	PBF1	PREDICTED: 60S ribosomal protein L5-like isoform X1 [Gossypium raimondii]	Genetic Information Processing	Translation	ko03010//Ribosome	K02932	-	-	-
MSTRG.2149	--	PREDICTED: Golgi to ER traffic protein 4 homolog [Gossypium hirsutum]	-	-	-	-	-	-	-
MSTRG.21494	--	ADP-ribosylation factor-like protein 10 [Gossypium arboreum]	-	-	-	-	-	-	-
MSTRG.215	At2g02160	F-box/LRR-repeat 17 [Gossypium arboreum]	-	-	-	-	-	-	-
MSTRG.2150	--	E3 ubiquitin-protein ligase highwire [Gossypium arboreum]	-	-	-	-	-	-	-
MSTRG.21530	--	PREDICTED: receptor-like protein 12 [Gossypium hirsutum]	Metabolism	Metabolism of other amino acids	ko00480//Glutathione metabolism	K00799	-	-	-
MSTRG.21538	--	-	-	-	-	-	-	-	-
MSTRG.2154	--	-	-	-	-	-	-	-	-
MSTRG.21543	--	PREDICTED: uncharacterized protein LOC108475046 [Gossypium arboreum]	-	-	-	-	-	-	-
MSTRG.21549	--	-	-	-	-	-	-	-	-
MSTRG.2155	--	PREDICTED: uncharacterized protein LOC107921483 [Gossypium hirsutum]	-	-	-	-	-	-	-
MSTRG.21551	--	PREDICTED: cytochrome c oxidase-assembly factor COX23, mitochondrial-like [Gossypium hirsutum]	-	-	-	-	-	-	-
MSTRG.2156	PRMT1	PREDICTED: protein ENHANCED DISEASE RESISTANCE 2-like isoform X1 [Gossypium hirsutum]	-	-	-	-	-	-	-
MSTRG.21565	--	-	-	-	-	-	-	-	-
MSTRG.21578	--	-	-	-	-	-	-	-	-
MSTRG.21579	--	Taste receptor type 2 member 7 [Gossypium arboreum]	-	-	-	-	-	-	-
MSTRG.21584	--	PREDICTED: sporulation-specific protein 15 isoform X1 [Gossypium arboreum]	-	-	-	-	-	-	-
MSTRG.21588	AtMg00310	reverse transcriptase [Corchorus capsularis]	-	-	-	-	-	-	-
MSTRG.21597	--	PREDICTED: myb-related protein 315-like [Gossypium hirsutum]	-	-	-	-	-	-	-
MSTRG.21598	--	uvrabc system c [Gossypium arboreum]	-	-	-	-	-	-	-
MSTRG.21605	--	PREDICTED: uncharacterized protein LOC107919555 [Gossypium hirsutum]	-	-	-	-	-	-	-
MSTRG.21606	--	Dynein heavy chain [Gossypium arboreum]	-	-	-	-	-	-	-
MSTRG.21610	--	-	-	-	-	-	-	-	-
MSTRG.21615	--	PREDICTED: uncharacterized protein LOC108473201 [Gossypium arboreum]	-	-	-	-	-	-	-
MSTRG.21640	--	PREDICTED: probable DNA-directed RNA polymerase I subunit RPA43 [Ricinus communis]	-	-	-	-	-	-	GO:0009059//macromolecule biosynthetic process;GO:0044249//cellular biosynthetic process;GO:0044260//cellular macromolecule metabolic process
MSTRG.21649	--	Homeobox prospero [Gossypium arboreum]	-	-	-	-	-	-	-
MSTRG.21663	--	-	-	-	-	-	-	-	-
MSTRG.21669	At1g50920	PREDICTED: nucleolar GTP-binding protein 1 [Theobroma cacao]	Genetic Information Processing	Translation	ko03008//Ribosome biogenesis in eukaryotes	K06943	-	-	-
MSTRG.21678	--	-	-	-	-	-	-	-	-
MSTRG.21700	PMP3	plasma membrane proteolipid 3 [Gossypium arboreum]	-	-	-	-	-	-	-
MSTRG.21716	--	Ribosomal RNA small subunit methyltransferase F [Gossypium arboreum]	-	-	-	-	-	-	-
MSTRG.21726	--	-	-	-	-	-	-	-	-
MSTRG.21730	--	PREDICTED: pentatricopeptide repeat-containing protein At3g51320-like [Gossypium hirsutum]	-	-	-	-	-	-	-
MSTRG.21738	THO3	PREDICTED: nudix hydrolase 23, chloroplastic-like [Gossypium hirsutum]	Metabolism;Metabolism;Metabolism	Global and overview maps;Nucleotide metabolism;Metabolism of cofactors and vitamins	ko01100//Metabolic pathways;ko00230//Purine metabolism;ko00740//Riboflavin metabolism	K18453;K18453;K18453	-	-	-
MSTRG.21745	FCF1	RRNA-processing protein FCF1-like protein [Auxenochlorella protothecoides]	Genetic Information Processing	Translation	ko03008//Ribosome biogenesis in eukaryotes	K14566	-	-	-
MSTRG.21752	--	hypothetical protein F383_15888 [Gossypium arboreum]	-	-	-	-	-	-	-
MSTRG.21762	--	Glycosyl hydrolase protein [Gossypium arboreum]	-	-	-	-	-	-	-
MSTRG.21781	At2g47690	PREDICTED: NADH dehydrogenase [ubiquinone] iron-sulfur protein 5-B-like [Gossypium raimondii]	Metabolism;Metabolism	Global and overview maps;Energy metabolism	ko01100//Metabolic pathways;ko00190//Oxidative phosphorylation	K03938;K03938	-	-	-
MSTRG.21786	GTS1	PREDICTED: WD repeat-containing protein 89 homolog [Gossypium hirsutum]	-	-	-	-	-	-	GO:0009451//RNA modification;GO:0010467//gene expression
MSTRG.21814	--	Ribose-5-phosphate isomerase A [Gossypium arboreum]	-	-	-	-	-	-	-
MSTRG.21822	--	PREDICTED: L10-interacting MYB domain-containing protein-like [Gossypium arboreum]	-	-	-	-	-	-	-
MSTRG.21827	--	Zinc finger, CCHC-type [Corchorus capsularis]	-	-	-	-	-	-	-
MSTRG.21828	--	PREDICTED: glutathione S-transferase U18-like [Gossypium hirsutum]	-	-	-	-	-	-	-
MSTRG.21831	--	50S ribosomal L2, chloroplastic [Gossypium arboreum]	-	-	-	-	-	-	-
MSTRG.21833	PIPC	PREDICTED: smr domain-containing protein YPL199C-like isoform X1 [Gossypium raimondii]	-	-	-	-	-	-	-
MSTRG.21837	--	PREDICTED: uncharacterized mitochondrial protein AtMg00310-like [Gossypium hirsutum]	-	-	-	-	-	-	-
MSTRG.21844	CPN60B1	PREDICTED: peptidyl-prolyl cis-trans isomerase CYP21-4-like [Gossypium hirsutum]	-	-	-	-	GO:0043231//intracellular membrane-bounded organelle	GO:0016853//isomerase activity	GO:0006694//steroid biosynthetic process;GO:0006790//sulfur compound metabolic process;GO:0046165//alcohol biosynthetic process
MSTRG.21864	--	RNA polymerase II transcription factor B subunit 3 [Gossypium arboreum]	-	-	-	-	-	-	-
MSTRG.21867	--	PREDICTED: uncharacterized protein LOC107916802 [Gossypium hirsutum]	-	-	-	-	-	-	-
MSTRG.21870	--	-	-	-	-	-	-	-	-
MSTRG.21871	--	Dicer-like protein 1 [Gossypium arboreum]	-	-	-	-	-	-	-
MSTRG.21872	--	PREDICTED: TBCC domain-containing protein 1 isoform X2 [Gossypium arboreum]	-	-	-	-	-	GO:0008092//cytoskeletal protein binding	GO:0006996//organelle organization
MSTRG.21876	--	hypothetical protein F383_08896 [Gossypium arboreum]	-	-	-	-	-	-	-
MSTRG.21888	SYP23	RNA-directed RNA polymerase L [Gossypium arboreum]	-	-	-	-	-	-	-
MSTRG.21894	CEF	PREDICTED: protein transport protein Sec24-like At4g32640 [Gossypium arboreum]	Genetic Information Processing	Folding, sorting and degradation	ko04141//Protein processing in endoplasmic reticulum	K14007	-	-	-
MSTRG.21904	--	hypothetical protein B456_004G088300 [Gossypium raimondii]	-	-	-	-	-	-	-
MSTRG.21906	--	PREDICTED: protein SAR DEFICIENT 1-like [Gossypium hirsutum]	-	-	-	-	-	-	-
MSTRG.21907	--	-	-	-	-	-	-	-	-
MSTRG.21917	--	Protease HtpX [Gossypium arboreum]	-	-	-	-	-	-	-
MSTRG.21927	--	PREDICTED: CLAVATA3/ESR (CLE)-related protein 16 [Juglans regia]	-	-	-	-	-	-	-
MSTRG.21932	--	hypothetical protein F383_22592 [Gossypium arboreum]	-	-	-	-	-	-	-
MSTRG.2194	--	PREDICTED: uncharacterized protein LOC107921650 [Gossypium hirsutum]	-	-	-	-	-	-	-
MSTRG.21945	--	PREDICTED: PH domain-containing protein YHR131C-like [Gossypium raimondii]	-	-	-	-	-	-	-
MSTRG.21952	--	PREDICTED: uncharacterized protein LOC107918100 isoform X2 [Gossypium hirsutum]	-	-	-	-	-	-	-
MSTRG.21969	--	Protein htrL [Gossypium arboreum]	-	-	-	-	-	-	-
MSTRG.21973	--	WD repeat-containing 87 [Gossypium arboreum]	-	-	-	-	-	-	-
MSTRG.21979	--	-	-	-	-	-	-	-	-
MSTRG.2199	LIMYB	PREDICTED: L10-interacting MYB domain-containing protein-like [Gossypium arboreum]	-	-	-	-	-	-	-
MSTRG.21993	WDR12	Ribosome biogenesis WDR12 [Gossypium arboreum]	-	-	-	-	GO:0005911//cell-cell junction;GO:0030684//preribosome;GO:0031461//cullin-RING ubiquitin ligase complex;GO:0031981//nuclear lumen;GO:0043232//intracellular non-membrane-bounded organelle	GO:0005488//binding	GO:0000460//maturation of 5.8S rRNA;GO:0000469//cleavage involved in rRNA processing;GO:0006605//protein targeting;GO:0009451//RNA modification;GO:0010467//gene expression
MSTRG.22001	--	PREDICTED: uncharacterized protein LOC107895735 [Gossypium hirsutum]	-	-	-	-	-	-	-
MSTRG.22011	--	PREDICTED: uncharacterized mitochondrial protein AtMg00310-like [Gossypium arboreum]	-	-	-	-	-	-	-
MSTRG.22012	--	PREDICTED: uncharacterized protein LOC105800965 [Gossypium raimondii]	-	-	-	-	-	-	-
MSTRG.22050	--	-	-	-	-	-	-	-	-
MSTRG.22055	--	-	-	-	-	-	-	-	-
MSTRG.22057	--	-	-	-	-	-	-	-	-
MSTRG.2207	RPS18A	PREDICTED: 40S ribosomal protein S18 [Theobroma cacao]	Genetic Information Processing	Translation	ko03010//Ribosome	K02964	GO:0030529//intracellular ribonucleoprotein complex	GO:0003676//nucleic acid binding;GO:0005198//structural molecule activity	GO:0010467//gene expression
MSTRG.22103	--	hypothetical protein F383_32383 [Gossypium arboreum]	-	-	-	-	-	-	-
MSTRG.22109	UBC2	PREDICTED: ubiquitin-conjugating enzyme E2 2-like [Nicotiana tabacum]	Genetic Information Processing	Folding, sorting and degradation	ko04120//Ubiquitin mediated proteolysis	K10573	-	GO:0003824//catalytic activity	-
MSTRG.22113	ABCA7	PREDICTED: ABC transporter A family member 7-like [Gossypium arboreum]	-	-	-	-	GO:0031224//intrinsic component of membrane	GO:0017111//nucleoside-triphosphatase activity;GO:0032550//purine ribonucleoside binding	GO:0051234//establishment of localization
MSTRG.22114	ABCA7	PREDICTED: ABC transporter A family member 7-like [Gossypium hirsutum]	-	-	-	-	GO:0031224//intrinsic component of membrane	GO:0017111//nucleoside-triphosphatase activity;GO:0032550//purine ribonucleoside binding	GO:0051234//establishment of localization
MSTRG.22119	--	GTPase obg [Gossypium arboreum]	-	-	-	-	-	-	-
MSTRG.22122	--	PREDICTED: uncharacterized protein LOC108477773 [Gossypium arboreum]	-	-	-	-	-	-	-
MSTRG.22123	--	Surfactin synthase subunit 2 [Gossypium arboreum]	-	-	-	-	-	-	-
MSTRG.22127	--	-	-	-	-	-	-	-	-
MSTRG.22138	--	-	-	-	-	-	-	-	-
MSTRG.22140	--	hypothetical protein Poptr_cp015 [Populus trichocarpa]	-	-	-	-	-	-	-
MSTRG.22141	petB	cytochrome b6 [Gossypium thurberi]	Metabolism;Metabolism	Global and overview maps;Energy metabolism	ko01100//Metabolic pathways;ko00195//Photosynthesis	K02635;K02635	GO:0031224//intrinsic component of membrane;GO:0044434//chloroplast part	GO:0003824//catalytic activity;GO:0009055//electron carrier activity;GO:0043169//cation binding;GO:0046906//tetrapyrrole binding	GO:0022900//electron transport chain
MSTRG.22143	psbH	photosystem II phosphoprotein (chloroplast) [Osyris alba]	Metabolism;Metabolism	Global and overview maps;Energy metabolism	ko01100//Metabolic pathways;ko00195//Photosynthesis	K02704;K02704	GO:0009521//photosystem;GO:0031224//intrinsic component of membrane;GO:0044434//chloroplast part	GO:0043168//anion binding	GO:0031647//regulation of protein stability;GO:0044237//cellular metabolic process
MSTRG.22156	--	Protein spire [Gossypium arboreum]	-	-	-	-	-	-	-
MSTRG.22164	--	PREDICTED: uncharacterized protein LOC107951237 [Gossypium hirsutum]	-	-	-	-	-	-	-
MSTRG.2218	--	-	-	-	-	-	-	-	-
MSTRG.22180	FTSHI1	PREDICTED: probable inactive ATP-dependent zinc metalloprotease FTSHI 1, chloroplastic [Gossypium hirsutum]	-	-	-	-	-	GO:0070011//peptidase activity, acting on L-amino acid peptides	-
MSTRG.2221	--	Transcription initiation factor IIE subunit beta [Gossypium arboreum]	-	-	-	-	-	-	-
MSTRG.22224	--	-	-	-	-	-	-	-	-
MSTRG.22234	--	PREDICTED: uncharacterized protein LOC108462426 [Gossypium arboreum]	-	-	-	-	-	-	-
MSTRG.22239	PDH-E1	PREDICTED: pyruvate dehydrogenase E1 component subunit alpha-3, chloroplastic-like [Gossypium arboreum]	-	-	-	-	-	-	-
MSTRG.22248	TIM8	PREDICTED: mitochondrial import inner membrane translocase subunit TIM8 [Gossypium raimondii]	-	-	-	-	GO:0031970//organelle envelope lumen;GO:0043231//intracellular membrane-bounded organelle	GO:0043169//cation binding	GO:0008104//protein localization;GO:0043094//cellular metabolic compound salvage;GO:0051234//establishment of localization
MSTRG.2225	--	-	-	-	-	-	-	-	-
MSTRG.22257	ARF2B	PREDICTED: auxin response factor 2-like isoform X2 [Gossypium raimondii]	-	-	-	-	-	-	GO:0006351//transcription, DNA-templated;GO:0009725//response to hormone;GO:0009908//flower development;GO:0048513//animal organ development;GO:0050794//regulation of cellular process
MSTRG.2226	--	PREDICTED: uncharacterized protein LOC107919353 [Gossypium hirsutum]	-	-	-	-	-	-	-
MSTRG.22262	--	PREDICTED: uncharacterized protein LOC107957416 [Gossypium hirsutum]	-	-	-	-	-	-	-
MSTRG.22278	--	Lactotransferrin [Gossypium arboreum]	-	-	-	-	-	-	-
MSTRG.22279	--	Inhibitor of nuclear factor kappa-B kinase subunit beta [Gossypium arboreum]	-	-	-	-	-	-	-
MSTRG.22288	--	PREDICTED: E3 ubiquitin ligase BIG BROTHER-related-like [Gossypium arboreum]	-	-	-	-	-	-	-
MSTRG.22326	--	PREDICTED: UDP-glycosyltransferase 83A1-like isoform X1 [Gossypium hirsutum]	-	-	-	-	-	-	-
MSTRG.2233	AtMg01250	PREDICTED: uncharacterized protein LOC105781396 [Gossypium raimondii]	-	-	-	-	-	-	-
MSTRG.22343	--	hypothetical protein F383_21145 [Gossypium arboreum]	-	-	-	-	-	-	-
MSTRG.22367	--	-	-	-	-	-	-	-	-
MSTRG.2237	--	PREDICTED: uncharacterized protein LOC107893207 [Gossypium hirsutum]	-	-	-	-	-	-	-
MSTRG.22370	BOU	PREDICTED: mitochondrial carnitine/acylcarnitine carrier-like protein [Gossypium raimondii]	-	-	-	-	GO:0009536//plastid;GO:0019866//organelle inner membrane;GO:0031224//intrinsic component of membrane	-	GO:0006812//cation transport;GO:1902582//single-organism intracellular transport
MSTRG.22375	AP2M	PREDICTED: AP-2 complex subunit mu-like isoform X2 [Gossypium hirsutum]	Cellular Processes	Transport and catabolism	ko04144//Endocytosis	K11826	GO:0030119//AP-type membrane coat adaptor complex	-	GO:0006810//transport;GO:0008104//protein localization
MSTRG.2238	--	Exportin-1 [Gossypium arboreum]	-	-	-	-	-	-	-
MSTRG.22387	--	PREDICTED: DNA replication complex GINS protein PSF3-like isoform X2 [Gossypium hirsutum]	-	-	-	-	-	-	GO:0006259//DNA metabolic process
MSTRG.22402	--	hypothetical protein F383_20757 [Gossypium arboreum]	-	-	-	-	-	-	-
MSTRG.22403	RPL37A	PREDICTED: 60S ribosomal protein L37a-1-like, partial [Camelina sativa]	Genetic Information Processing	Translation	ko03010//Ribosome	K02921	GO:0030529//intracellular ribonucleoprotein complex	-	GO:0010467//gene expression
MSTRG.22425	--	-	-	-	-	-	-	-	-
MSTRG.22433	RPL15	PREDICTED: 60S ribosomal protein L15-1 [Gossypium hirsutum]	Genetic Information Processing	Translation	ko03010//Ribosome	K02877	GO:0030529//intracellular ribonucleoprotein complex	-	GO:0010467//gene expression
MSTRG.22435	--	transmembrane protein [Arabidopsis thaliana]	-	-	-	-	GO:0043231//intracellular membrane-bounded organelle	-	-
MSTRG.22436	--	50S ribosomal L2, chloroplastic [Gossypium arboreum]	-	-	-	-	-	-	-
MSTRG.2244	--	methyl-coenzyme m reductase i subunit beta [Gossypium arboreum]	-	-	-	-	-	-	-
MSTRG.22458	--	-	-	-	-	-	-	-	-
MSTRG.22459	LPPB	PREDICTED: probable lipid phosphate phosphatase beta isoform X2 [Gossypium hirsutum]	-	-	-	-	-	-	-
MSTRG.22460	NPF6.3	Proton-dependent oligopeptide transporter family [Corchorus capsularis]	-	-	-	-	-	-	-
MSTRG.22463	--	hypothetical protein F383_31516 [Gossypium arboreum]	-	-	-	-	-	-	-
MSTRG.22471	--	PREDICTED: uncharacterized protein LOC108473172 isoform X1 [Gossypium arboreum]	-	-	-	-	-	-	-
MSTRG.22483	TFB5	PREDICTED: general transcription factor IIH subunit 5 [Gossypium raimondii]	Genetic Information Processing;Genetic Information Processing	Replication and repair;Transcription	ko03420//Nucleotide excision repair;ko03022//Basal transcription factors	K10845;K10845	-	-	-
MSTRG.22491	--	-	-	-	-	-	-	-	-
MSTRG.22495	FZR2	PREDICTED: protein FIZZY-RELATED 2-like [Gossypium hirsutum]	Genetic Information Processing	Folding, sorting and degradation	ko04120//Ubiquitin mediated proteolysis	K03364	-	-	-
MSTRG.22501	--	reverse transcriptase [Corchorus capsularis]	-	-	-	-	-	-	-
MSTRG.22512	At5g38830	PREDICTED: cysteine--tRNA ligase 2, cytoplasmic-like [Gossypium hirsutum]	Genetic Information Processing	Translation	ko00970//Aminoacyl-tRNA biosynthesis	K01883	-	GO:0004812//aminoacyl-tRNA ligase activity;GO:0032550//purine ribonucleoside binding	GO:0006418//tRNA aminoacylation for protein translation
MSTRG.22513	rumi	PREDICTED: O-glucosyltransferase rumi-like [Gossypium arboreum]	-	-	-	-	GO:0031984//organelle subcompartment;GO:0043231//intracellular membrane-bounded organelle	GO:0003824//catalytic activity	-
MSTRG.22515	GSTT1	PREDICTED: glutathione S-transferase T1-like isoform X1 [Gossypium hirsutum]	Metabolism	Metabolism of other amino acids	ko00480//Glutathione metabolism	K00799	-	-	-
MSTRG.22525	clpP	ATP-dependent protease proteolytic subunit [Gossypium barbadense]	-	-	-	-	GO:0009532//plastid stroma	GO:0070011//peptidase activity, acting on L-amino acid peptides	GO:0019538//protein metabolic process
MSTRG.22529	GTF3C3	PREDICTED: general transcription factor 3C polypeptide 3-like isoform X2 [Gossypium hirsutum]	-	-	-	-	-	-	GO:0006402//mRNA catabolic process;GO:0006810//transport;GO:0009648//photoperiodism;GO:0010467//gene expression;GO:0042221//response to chemical;GO:0048518//positive regulation of biological process
MSTRG.22563	--	hypothetical protein F383_20757 [Gossypium arboreum]	-	-	-	-	-	-	-
MSTRG.22566	--	PREDICTED: uncharacterized protein LOC105765288 [Gossypium raimondii]	-	-	-	-	-	-	-
MSTRG.226	--	-	-	-	-	-	-	-	-
MSTRG.22610	--	PREDICTED: uncharacterized protein LOC107889150 [Gossypium hirsutum]	-	-	-	-	-	-	-
MSTRG.22619	--	PREDICTED: uncharacterized protein LOC107931632 [Gossypium hirsutum]	-	-	-	-	-	-	-
MSTRG.22644	--	acsF [Gossypium arboreum]	-	-	-	-	-	-	-
MSTRG.22657	--	ABC transporter A family member 1 [Gossypium arboreum]	-	-	-	-	-	-	GO:0006631//fatty acid metabolic process
MSTRG.22680	CLPX1	PREDICTED: CLP protease regulatory subunit CLPX1, mitochondrial-like isoform X3 [Gossypium hirsutum]	-	-	-	-	GO:0043231//intracellular membrane-bounded organelle	GO:0005515//protein binding;GO:0016462//pyrophosphatase activity;GO:0032550//purine ribonucleoside binding	GO:0006787//porphyrin-containing compound catabolic process;GO:0044267//cellular protein metabolic process
MSTRG.2269	--	PREDICTED: uncharacterized protein LOC107907782 [Gossypium hirsutum]	-	-	-	-	-	-	-
MSTRG.22696	MTM1	PREDICTED: mitochondrial carrier protein MTM1-like [Gossypium hirsutum]	-	-	-	-	GO:0019866//organelle inner membrane;GO:0031224//intrinsic component of membrane;GO:0043231//intracellular membrane-bounded organelle	-	GO:0000041//transition metal ion transport
MSTRG.22705	wdr91	PREDICTED: WD repeat-containing protein 91 homolog isoform X2 [Gossypium arboreum]	-	-	-	-	-	-	-
MSTRG.22720	--	Aspartyl/glutamyl-tRNA (Asn/Gln) amidotransferase subunit B [Gossypium arboreum]	-	-	-	-	-	-	-
MSTRG.22745	XBAT33	PREDICTED: E3 ubiquitin-protein ligase XBAT33-like [Gossypium hirsutum]	-	-	-	-	-	GO:0019787//ubiquitin-like protein transferase activity;GO:0043169//cation binding	GO:0032446//protein modification by small protein conjugation
MSTRG.2275	--	PREDICTED: receptor-like protein 12 [Gossypium hirsutum]	-	-	-	-	-	-	-
MSTRG.2277	RPL13	PREDICTED: 50S ribosomal protein L13, chloroplastic-like [Gossypium hirsutum]	Genetic Information Processing	Translation	ko03010//Ribosome	K02871	GO:0009526//plastid envelope;GO:0009532//plastid stroma;GO:0030529//intracellular ribonucleoprotein complex	-	GO:0006605//protein targeting;GO:0010467//gene expression
MSTRG.22788	--	-	-	-	-	-	-	-	-
MSTRG.22808	--	-	-	-	-	-	-	-	-
MSTRG.22812	--	PREDICTED: mitotic-spindle organizing protein 1B [Theobroma cacao]	-	-	-	-	-	-	-
MSTRG.22815	GB1	PREDICTED: guanine nucleotide-binding protein subunit beta-like protein [Gossypium hirsutum]	-	-	-	-	-	-	-
MSTRG.22853	--	PREDICTED: protein DELETION OF SUV3 SUPPRESSOR 1(I)-like [Gossypium arboreum]	-	-	-	-	-	-	-
MSTRG.22893	PEX5	PREDICTED: peroxisome biogenesis protein 5 isoform X2 [Gossypium raimondii]	Cellular Processes	Transport and catabolism	ko04146//Peroxisome	K13342	-	-	GO:0009987//cellular process;GO:0044765//single-organism transport
MSTRG.22925	--	PREDICTED: reactive oxygen species modulator 1 [Elaeis guineensis]	-	-	-	-	-	-	-
MSTRG.22931	--	PREDICTED: high mobility group B protein 3-like isoform X2 [Gossypium hirsutum]	-	-	-	-	-	-	-
MSTRG.22943	--	PREDICTED: uncharacterized protein LOC107895921 [Gossypium hirsutum]	-	-	-	-	-	-	-
MSTRG.22945	--	Ubiquinol-cytochrome c reductase complex 6.7 kDa protein [Theobroma cacao]	-	-	-	-	-	-	-
MSTRG.2295	--	PREDICTED: L10-interacting MYB domain-containing protein-like [Gossypium arboreum]	-	-	-	-	-	-	-
MSTRG.22963	--	putative phospholipid-transporting ATPase DRS2 [Gossypium arboreum]	-	-	-	-	-	-	-
MSTRG.22973	MSI1	PREDICTED: WD-40 repeat-containing protein MSI1 [Gossypium hirsutum]	-	-	-	-	GO:0009536//plastid;GO:0031461//cullin-RING ubiquitin ligase complex	-	GO:0006464//cellular protein modification process;GO:0009887//organ morphogenesis;GO:0030154//cell differentiation;GO:0031497//chromatin assembly;GO:0034645//cellular macromolecule biosynthetic process;GO:0040029//regulation of gene expression, epigenetic;GO:0048229//gametophyte development;GO:0048580//regulation of post-embryonic development;GO:0048827//phyllome development;GO:0051052//regulatio…
MSTRG.22988	--	-	-	-	-	-	-	-	-
MSTRG.23	MSI3	PREDICTED: WD-40 repeat-containing protein MSI3-like [Gossypium hirsutum]	-	-	-	-	-	-	-
MSTRG.23009	RPL35AA	60S ribosomal L35a-1 -like protein [Gossypium arboreum]	Genetic Information Processing	Translation	ko03010//Ribosome	K02917	-	-	-
MSTRG.23025	--	PREDICTED: uncharacterized protein LOC107931632 [Gossypium hirsutum]	-	-	-	-	-	-	-
MSTRG.23029	OST4A	Oligosaccaryltransferase [Corchorus capsularis]	-	-	-	-	GO:0031090//organelle membrane;GO:0031224//intrinsic component of membrane	GO:0003824//catalytic activity	-
MSTRG.23046	--	-	-	-	-	-	-	-	-
MSTRG.23053	--	PREDICTED: uncharacterized protein LOC108461871 [Gossypium arboreum]	-	-	-	-	-	-	-
MSTRG.23081	--	-	-	-	-	-	-	-	-
MSTRG.23083	--	Retrovirus-related Pol polyprotein from transposon TNT 1-94 [Cajanus cajan]	-	-	-	-	-	-	-
MSTRG.23086	--	-	-	-	-	-	-	-	-
MSTRG.23090	--	hypothetical protein F383_10976 [Gossypium arboreum]	-	-	-	-	-	-	-
MSTRG.23103	--	-	-	-	-	-	-	-	-
MSTRG.23125	GB1	PREDICTED: guanine nucleotide-binding protein subunit beta-2-like [Gossypium hirsutum]	-	-	-	-	GO:0016020//membrane;GO:0031461//cullin-RING ubiquitin ligase complex;GO:0043231//intracellular membrane-bounded organelle	GO:0017111//nucleoside-triphosphatase activity;GO:0060089//molecular transducer activity	GO:0006605//protein targeting;GO:0009653//anatomical structure morphogenesis;GO:0009787//regulation of abscisic acid-activated signaling pathway;GO:0009863//salicylic acid mediated signaling pathway;GO:0010243//response to organonitrogen compound;GO:0010468//regulation of gene expression;GO:0016192//vesicle-mediated transport;GO:0031399//regulation of protein modification process;GO:0042743//hydr…
MSTRG.23144	--	Myosin light chain kinase, smooth muscle [Gossypium arboreum]	-	-	-	-	-	-	-
MSTRG.23158	--	F-box/LRR-repeat 17 [Gossypium arboreum]	-	-	-	-	-	-	-
MSTRG.23164	--	Protein ECT2 [Gossypium arboreum]	-	-	-	-	-	-	-
MSTRG.23167	--	reverse transcriptase [Corchorus capsularis]	-	-	-	-	-	-	-
MSTRG.2317	--	PREDICTED: uncharacterized protein LOC105800965 [Gossypium raimondii]	-	-	-	-	-	-	-
MSTRG.23182	--	PREDICTED: uncharacterized protein LOC105800965 [Gossypium raimondii]	-	-	-	-	-	-	-
MSTRG.23214	BUB3.2	PREDICTED: mitotic checkpoint protein BUB3.2 isoform X1 [Gossypium arboreum]	-	-	-	-	-	-	-
MSTRG.23218	--	-	-	-	-	-	-	-	-
MSTRG.23220	TY3B-I	DNA/RNA polymerases superfamily protein [Theobroma cacao]	-	-	-	-	-	GO:0004175//endopeptidase activity	GO:0006259//DNA metabolic process;GO:0019538//protein metabolic process
MSTRG.23222	--	hypothetical protein F383_31974 [Gossypium arboreum]	-	-	-	-	-	-	-
MSTRG.23229	--	-	-	-	-	-	-	-	-
MSTRG.23241	--	-	-	-	-	-	-	-	-
MSTRG.23260	--	reverse transcriptase [Corchorus capsularis]	-	-	-	-	-	-	-
MSTRG.23265	--	PREDICTED: pentatricopeptide repeat-containing protein At4g21190-like isoform X2 [Gossypium arboreum]	-	-	-	-	-	-	-
MSTRG.2328	--	Transposon, En/Spm-like protein [Corchorus capsularis]	-	-	-	-	-	-	-
MSTRG.23294	--	PREDICTED: uncharacterized protein LOC105783985 [Gossypium raimondii]	-	-	-	-	-	-	-
MSTRG.23311	--	Glyceraldehyde-3-phosphate dehydrogenase 1 [Gossypium arboreum]	-	-	-	-	-	-	-
MSTRG.23313	FH	PREDICTED: frataxin, mitochondrial-like [Malus domestica]	Metabolism	Metabolism of cofactors and vitamins	ko00860//Porphyrin and chlorophyll metabolism	K19054	GO:0043231//intracellular membrane-bounded organelle	GO:0005506//iron ion binding	GO:0009058//biosynthetic process;GO:0044710//single-organism metabolic process
MSTRG.23322	HPPR	Pectinesterase/pectinesterase inhibitor [Gossypium arboreum]	-	-	-	-	-	-	-
MSTRG.23323	RABD2A	Ras-related RABD2a -like protein [Gossypium arboreum]	-	-	-	-	-	-	-
MSTRG.23324	RAPTOR1	PREDICTED: MADS-box protein SVP-like [Gossypium hirsutum]	Cellular Processes	Transport and catabolism	ko04136//Autophagy - other eukaryotes	K07204	-	-	-
MSTRG.23326	maoII	Copper methylamine oxidase [Gossypium arboreum]	Metabolism;Metabolism;Metabolism;Metabolism;Metabolism;Metabolism;Metabolism;Metabolism	Global and overview maps;Global and overview maps;Amino acid metabolism;Amino acid metabolism;Amino acid metabolism;Metabolism of other amino acids;Biosynthesis of other secondary metabolites;Biosynthesis of other secondary metabolites	ko01100//Metabolic pathways;ko01110//Biosynthesis of secondary metabolites;ko00260//Glycine, serine and threonine metabolism;ko00360//Phenylalanine metabolism;ko00350//Tyrosine metabolism;ko00410//beta-Alanine metabolism;ko00950//Isoquinoline alkaloid biosynthesis;ko00960//Tropane, piperidine and pyridine alkaloid biosynthesis	K00276;K00276;K00276;K00276;K00276;K00276;K00276;K00276	-	GO:0016641//oxidoreductase activity, acting on the CH-NH2 group of donors, oxygen as acceptor;GO:0048037//cofactor binding	GO:0044710//single-organism metabolic process;GO:1901564//organonitrogen compound metabolic process
MSTRG.23336	LIMYB	PREDICTED: L10-interacting MYB domain-containing protein-like [Gossypium arboreum]	-	-	-	-	-	-	-
MSTRG.23341	--	-	-	-	-	-	-	-	-
MSTRG.23342	--	PREDICTED: uncharacterized protein LOC108455303 [Gossypium arboreum]	-	-	-	-	-	-	-
MSTRG.23345	--	-	-	-	-	-	-	-	-
MSTRG.23351	--	PREDICTED: uncharacterized protein LOC108468221 [Gossypium arboreum]	-	-	-	-	-	-	-
MSTRG.23353	--	F-box/LRR-repeat 17 [Gossypium arboreum]	-	-	-	-	-	-	-
MSTRG.23355	LCBK1	PREDICTED: sphingoid long-chain bases kinase 1-like isoform X1 [Gossypium raimondii]	-	-	-	-	GO:0016020//membrane	GO:0016301//kinase activity	GO:0003006//developmental process involved in reproduction;GO:0006665//sphingolipid metabolic process;GO:0006796//phosphate-containing compound metabolic process;GO:0007186//G-protein coupled receptor signaling pathway;GO:0009606//tropism;GO:0018205//peptidyl-lysine modification;GO:0042546//cell wall biogenesis;GO:0042743//hydrogen peroxide metabolic process;GO:0045491//xylan metabolic process
MSTRG.23356	AGAL2	PREDICTED: alpha-galactosidase [Gossypium arboreum]	Metabolism;Metabolism;Metabolism;Metabolism;Metabolism	Global and overview maps;Lipid metabolism;Carbohydrate metabolism;Lipid metabolism;Glycan biosynthesis and metabolism	ko01100//Metabolic pathways;ko00561//Glycerolipid metabolism;ko00052//Galactose metabolism;ko00600//Sphingolipid metabolism;ko00603//Glycosphingolipid biosynthesis - globo and isoglobo series	K07407;K07407;K07407;K07407;K07407	-	GO:0004557//alpha-galactosidase activity	GO:0044238//primary metabolic process
MSTRG.23357	AGAL2	PREDICTED: alpha-galactosidase-like [Gossypium hirsutum]	Metabolism;Metabolism;Metabolism;Metabolism;Metabolism	Global and overview maps;Lipid metabolism;Carbohydrate metabolism;Lipid metabolism;Glycan biosynthesis and metabolism	ko01100//Metabolic pathways;ko00561//Glycerolipid metabolism;ko00052//Galactose metabolism;ko00600//Sphingolipid metabolism;ko00603//Glycosphingolipid biosynthesis - globo and isoglobo series	K07407;K07407;K07407;K07407;K07407	-	GO:0004557//alpha-galactosidase activity	GO:0044238//primary metabolic process
MSTRG.23359	AKR2A	PREDICTED: ankyrin repeat domain-containing protein 2A-like [Gossypium arboreum]	-	-	-	-	-	-	-
MSTRG.23374	--	-	-	-	-	-	-	-	-
MSTRG.23375	BAK1	PREDICTED: BRASSINOSTEROID INSENSITIVE 1-associated receptor kinase 1-like [Gossypium hirsutum]	Organismal Systems;Environmental Information Processing;Environmental Information Processing	Environmental adaptation;Signal transduction;Signal transduction	ko04626//Plant-pathogen interaction;ko04075//Plant hormone signal transduction;ko04016//MAPK signaling pathway - plant	K13416;K13416;K13416	-	GO:0016772//transferase activity, transferring phosphorus-containing groups	-
MSTRG.23379	--	PREDICTED: ribosome biogenesis protein WDR12 homolog [Gossypium raimondii]	-	-	-	-	-	-	-
MSTRG.2338	--	-	-	-	-	-	-	-	-
MSTRG.23387	--	hypothetical protein F383_08855 [Gossypium arboreum]	-	-	-	-	-	-	-
MSTRG.23391	PHO1;H3	PREDICTED: phosphate transporter PHO1 homolog 7-like [Gossypium arboreum]	-	-	-	-	-	-	-
MSTRG.23395	HHP4	ADIPOR-like receptor protein [Gossypium arboreum]	-	-	-	-	-	-	-
MSTRG.23402	--	PREDICTED: zinc finger BED domain-containing protein RICESLEEPER 2-like [Gossypium hirsutum]	Organismal Systems;Environmental Information Processing;Environmental Information Processing	Environmental adaptation;Signal transduction;Signal transduction	ko04626//Plant-pathogen interaction;ko04075//Plant hormone signal transduction;ko04016//MAPK signaling pathway - plant	K14512;K14512;K14512	-	-	-
MSTRG.23404	--	PREDICTED: unconventional myosin-VIIa-like isoform X3 [Gossypium raimondii]	-	-	-	-	-	-	-
MSTRG.23408	CPK14	PREDICTED: LOW QUALITY PROTEIN: ADP-ribosylation factor-like protein 3 [Gossypium arboreum]	Organismal Systems	Environmental adaptation	ko04626//Plant-pathogen interaction	K13412	-	GO:0004672//protein kinase activity;GO:0032550//purine ribonucleoside binding;GO:0046872//metal ion binding	GO:0006464//cellular protein modification process;GO:0006796//phosphate-containing compound metabolic process
MSTRG.23413	SYP22	PREDICTED: syntaxin-22-like [Gossypium arboreum]	Cellular Processes;Genetic Information Processing	Transport and catabolism;Folding, sorting and degradation	ko04145//Phagosome;ko04130//SNARE interactions in vesicular transport	K08488;K08488	-	-	-
MSTRG.23429	--	PREDICTED: uncharacterized protein LOC107941450 isoform X2 [Gossypium hirsutum]	-	-	-	-	-	-	-
MSTRG.23434	--	-	-	-	-	-	-	-	-
MSTRG.23436	--	F-box/LRR-repeat 17 [Gossypium arboreum]	-	-	-	-	-	-	-
MSTRG.23456	NUDT23	PREDICTED: nudix hydrolase 23, chloroplastic-like isoform X1 [Gossypium hirsutum]	Metabolism;Metabolism;Metabolism	Global and overview maps;Nucleotide metabolism;Metabolism of cofactors and vitamins	ko01100//Metabolic pathways;ko00230//Purine metabolism;ko00740//Riboflavin metabolism	K18453;K18453;K18453	GO:0031224//intrinsic component of membrane;GO:0043231//intracellular membrane-bounded organelle	GO:0004551//nucleotide diphosphatase activity;GO:0015075//ion transmembrane transporter activity;GO:0043169//cation binding	GO:0006812//cation transport;GO:0034641//cellular nitrogen compound metabolic process;GO:0044763//single-organism cellular process
MSTRG.23461	GYRB	PREDICTED: formin-like protein 17 [Gossypium hirsutum]	-	-	-	-	-	-	-
MSTRG.23464	PUMP3	PREDICTED: mitochondrial uncoupling protein 3 [Gossypium arboreum]	-	-	-	-	GO:0019866//organelle inner membrane;GO:0031224//intrinsic component of membrane	-	GO:0044763//single-organism cellular process;GO:0050896//response to stimulus;GO:1902582//single-organism intracellular transport
MSTRG.23465	MYB16	PREDICTED: myb-related protein Zm38-like [Gossypium arboreum]	Organismal Systems	Environmental adaptation	ko04626//Plant-pathogen interaction	K09422	-	GO:0005488//binding	-
MSTRG.23469	--	-	-	-	-	-	-	-	-
MSTRG.2347	BARD1	PREDICTED: protein BREAST CANCER SUSCEPTIBILITY 1 homolog isoform X4 [Gossypium raimondii]	Genetic Information Processing	Replication and repair	ko03440//Homologous recombination	K10683	GO:0043231//intracellular membrane-bounded organelle	GO:0019787//ubiquitin-like protein transferase activity;GO:0046914//transition metal ion binding	GO:0000725//recombinational repair;GO:0006260//DNA replication;GO:0006305//DNA alkylation;GO:0007049//cell cycle;GO:0009887//organ morphogenesis;GO:0009933//meristem structural organization;GO:0016458//gene silencing;GO:0032446//protein modification by small protein conjugation;GO:0034968//histone lysine methylation;GO:0048229//gametophyte development;GO:0048827//phyllome development;GO:0051052//…
MSTRG.23473	--	PREDICTED: uncharacterized protein LOC108475046 [Gossypium arboreum]	-	-	-	-	-	-	-
MSTRG.23482	--	Cell division control protein 48 homolog B [Gossypium arboreum]	-	-	-	-	GO:0043231//intracellular membrane-bounded organelle;GO:0043232//intracellular non-membrane-bounded organelle;GO:0044444//cytoplasmic part	GO:0016462//pyrophosphatase activity;GO:0032550//purine ribonucleoside binding	GO:0003006//developmental process involved in reproduction;GO:0008104//protein localization;GO:0044763//single-organism cellular process;GO:0051234//establishment of localization
MSTRG.23491	--	-	-	-	-	-	-	-	-
MSTRG.2350	--	hypothetical protein B456_005G095800 [Gossypium raimondii]	-	-	-	-	-	-	-
MSTRG.23509	--	-	-	-	-	-	-	-	-
MSTRG.2351	CBSDUFCH2	CBS domain-containing protein / transporter associated domain-containing protein isoform 1 [Theobroma cacao]	-	-	-	-	-	GO:0000166//nucleotide binding;GO:0016491//oxidoreductase activity	GO:0044710//single-organism metabolic process
MSTRG.23522	--	PREDICTED: uncharacterized protein LOC108483774 [Gossypium arboreum]	-	-	-	-	GO:0043234//protein complex	GO:0005515//protein binding	-
MSTRG.2353	--	PREDICTED: uncharacterized protein LOC105793142 [Gossypium raimondii]	-	-	-	-	-	-	-
MSTRG.23530	--	PREDICTED: protein AUXIN-REGULATED GENE INVOLVED IN ORGAN SIZE-like [Daucus carota subsp. sativus] [Daucus carota]	-	-	-	-	-	-	-
MSTRG.23542	--	ATP synthase E chain [Medicago truncatula]	-	-	-	-	-	GO:0015077//monovalent inorganic cation transmembrane transporter activity	GO:0006754//ATP biosynthetic process
MSTRG.2356	--	PREDICTED: uncharacterized protein LOC105789534 [Gossypium raimondii]	-	-	-	-	-	-	-
MSTRG.23566	--	-	-	-	-	-	-	-	-
MSTRG.23572	SYP23	Laminin subunit beta-1 [Gossypium arboreum]	-	-	-	-	-	-	-
MSTRG.236	--	PREDICTED: 60S ribosomal protein L3-like [Gossypium hirsutum]	-	-	-	-	-	-	-
MSTRG.23607	At1g34750	PREDICTED: probable protein phosphatase 2C 9 isoform X1 [Gossypium raimondii]	-	-	-	-	-	GO:0016791//phosphatase activity	GO:0006796//phosphate-containing compound metabolic process;GO:0006952//defense response
MSTRG.23608	--	hypothetical protein F383_08600 [Gossypium arboreum]	-	-	-	-	-	-	-
MSTRG.23609	AAE16	PREDICTED: probable acyl-activating enzyme 16, chloroplastic isoform X2 [Gossypium raimondii]	Metabolism;Cellular Processes;Metabolism;Metabolism;Metabolism	Global and overview maps;Transport and catabolism;Global and overview maps;Lipid metabolism;Lipid metabolism	ko01100//Metabolic pathways;ko04146//Peroxisome;ko01212//Fatty acid metabolism;ko00071//Fatty acid degradation;ko00061//Fatty acid biosynthesis	K01897;K01897;K01897;K01897;K01897	-	-	-
MSTRG.23619	SNAT2	PREDICTED: uncharacterized N-acetyltransferase ycf52-like [Gossypium hirsutum]	Metabolism;Metabolism	Global and overview maps;Amino acid metabolism	ko01100//Metabolic pathways;ko00380//Tryptophan metabolism	K22450;K22450	GO:0009536//plastid	GO:0016740//transferase activity	GO:0006091//generation of precursor metabolites and energy
MSTRG.23636	BDG5	PREDICTED: lipase 1-like [Gossypium hirsutum]	-	-	-	-	-	-	-
MSTRG.23643	--	hypothetical protein F383_20111 [Gossypium arboreum]	-	-	-	-	-	-	-
MSTRG.23644	--	hypothetical protein F383_20111 [Gossypium arboreum]	-	-	-	-	-	-	-
MSTRG.23646	--	PREDICTED: protein IQ-DOMAIN 1-like [Gossypium raimondii]	-	-	-	-	-	-	-
MSTRG.23649	--	Zinc finger, CCHC-type [Corchorus capsularis]	-	-	-	-	-	-	-
MSTRG.23664	HHP4	PREDICTED: heptahelical transmembrane protein 4-like isoform X3 [Juglans regia]	-	-	-	-	-	-	-
MSTRG.23667	--	Cullin-4 [Gossypium arboreum]	-	-	-	-	-	-	-
MSTRG.23669	--	PREDICTED: uncharacterized protein At2g29880-like isoform X1 [Gossypium hirsutum]	-	-	-	-	-	-	-
MSTRG.23672	--	BTB/POZ-like protein [Corchorus capsularis]	-	-	-	-	-	-	-
MSTRG.23678	--	Abscisic-aldehyde oxidase -like protein [Gossypium arboreum]	Metabolism;Metabolism;Metabolism	Global and overview maps;Global and overview maps;Metabolism of terpenoids and polyketides	ko01100//Metabolic pathways;ko01110//Biosynthesis of secondary metabolites;ko00906//Carotenoid biosynthesis	K09842;K09842;K09842	-	GO:0000166//nucleotide binding;GO:0016614//oxidoreductase activity, acting on CH-OH group of donors;GO:0046914//transition metal ion binding;GO:0051536//iron-sulfur cluster binding	GO:0044710//single-organism metabolic process
MSTRG.2368	--	Biotin carboxyl carrier of acetyl-CoA carboxylase, chloroplastic [Gossypium arboreum]	Metabolism;Metabolism;Metabolism;Metabolism;Metabolism;Metabolism;Metabolism	Global and overview maps;Global and overview maps;Global and overview maps;Carbohydrate metabolism;Global and overview maps;Lipid metabolism;Carbohydrate metabolism	ko01100//Metabolic pathways;ko01110//Biosynthesis of secondary metabolites;ko01200//Carbon metabolism;ko00620//Pyruvate metabolism;ko01212//Fatty acid metabolism;ko00061//Fatty acid biosynthesis;ko00640//Propanoate metabolism	K02160;K02160;K02160;K02160;K02160;K02160;K02160	-	-	-
MSTRG.23680	--	PREDICTED: importin beta-like protein KAP120 isoform X2 [Gossypium hirsutum]	-	-	-	-	GO:0043231//intracellular membrane-bounded organelle	GO:0017016//Ras GTPase binding	GO:0007017//microtubule-based process;GO:1902410//mitotic cytokinetic process
MSTRG.23682	--	PREDICTED: uncharacterized protein LOC107921650 [Gossypium hirsutum]	-	-	-	-	-	-	-
MSTRG.23683	--	-	-	-	-	-	-	-	-
MSTRG.23691	--	PREDICTED: uncharacterized protein At2g29880-like isoform X2 [Gossypium hirsutum]	-	-	-	-	-	-	-
MSTRG.23697	RPL37C	PREDICTED: auxin-responsive protein IAA20-like [Gossypium arboreum]	Environmental Information Processing	Signal transduction	ko04075//Plant hormone signal transduction	K14484	-	-	-
MSTRG.23698	--	hypothetical protein KK1_034667 [Cajanus cajan]	-	-	-	-	-	-	-
MSTRG.23700	--	PREDICTED: DNA-dependent metalloprotease WSS1-like [Gossypium raimondii]	-	-	-	-	-	GO:0046914//transition metal ion binding	-
MSTRG.23720	At2g37990	PREDICTED: ribosome biogenesis regulatory protein homolog [Gossypium hirsutum]	-	-	-	-	GO:0043231//intracellular membrane-bounded organelle;GO:0043232//intracellular non-membrane-bounded organelle	-	GO:0000338//protein deneddylation;GO:0006405//RNA export from nucleus;GO:0006605//protein targeting;GO:0009451//RNA modification;GO:0009639//response to red or far red light;GO:0022613//ribonucleoprotein complex biogenesis;GO:0048580//regulation of post-embryonic development
MSTRG.23729	--	PREDICTED: probable DNA-3-methyladenine glycosylase 2 [Gossypium arboreum]	-	-	-	-	-	-	-
MSTRG.23731	--	PREDICTED: uncharacterized protein LOC108487694 [Gossypium arboreum]	-	-	-	-	-	-	-
MSTRG.23742	LLG1	PREDICTED: GPI-anchored protein LORELEI-like isoform X1 [Gossypium raimondii]	-	-	-	-	GO:0031224//intrinsic component of membrane;GO:0042995//cell projection	-	-
MSTRG.23756	sec61a	PREDICTED: protein transport protein Sec61 subunit alpha-like [Gossypium arboreum]	Genetic Information Processing;Cellular Processes;Genetic Information Processing	Folding, sorting and degradation;Transport and catabolism;Folding, sorting and degradation	ko04141//Protein processing in endoplasmic reticulum;ko04145//Phagosome;ko03060//Protein export	K10956;K10956;K10956	-	-	-
MSTRG.23761	--	PREDICTED: protein HESO1 [Gossypium arboreum]	-	-	-	-	GO:0044424//intracellular part	GO:0016772//transferase activity, transferring phosphorus-containing groups	GO:0031123//RNA 3'-end processing
MSTRG.23785	--	PREDICTED: uncharacterized protein LOC107928571 [Gossypium hirsutum]	-	-	-	-	-	-	-
MSTRG.23789	KIN7D	PREDICTED: uncharacterized protein At2g29880-like isoform X2 [Gossypium hirsutum]	-	-	-	-	-	-	-
MSTRG.23793	--	Methylamine utilization MauG [Gossypium arboreum]	-	-	-	-	-	-	-
MSTRG.23797	--	PREDICTED: ATP-dependent zinc metalloprotease FTSH 8, mitochondrial-like isoform X1 [Gossypium hirsutum]	-	-	-	-	-	-	-
MSTRG.23799	SMU1	PREDICTED: suppressor of mec-8 and unc-52 protein homolog 1 isoform X2 [Gossypium hirsutum]	-	-	-	-	GO:0031461//cullin-RING ubiquitin ligase complex	-	GO:0006396//RNA processing
MSTRG.23800	--	PREDICTED: uncharacterized protein LOC107919555 [Gossypium hirsutum]	-	-	-	-	-	-	-
MSTRG.23816	RH15	At4g33625-like protein [Brassica napus]	-	-	-	-	-	-	-
MSTRG.23830	--	-	-	-	-	-	-	-	-
MSTRG.23831	PYG7	Tetratricopeptide repeat superfamily protein isoform 1 [Theobroma cacao]	-	-	-	-	GO:0044434//chloroplast part	-	GO:0000097//sulfur amino acid biosynthetic process;GO:0006090//pyruvate metabolic process;GO:0009668//plastid membrane organization;GO:0043623//cellular protein complex assembly
MSTRG.23833	--	BCL-6 corepressor [Gossypium arboreum]	-	-	-	-	-	-	-
MSTRG.23839	--	PREDICTED: uncharacterized protein LOC108462054 [Gossypium arboreum]	-	-	-	-	-	-	-
MSTRG.2384	XI-C	PREDICTED: myosin-11-like [Gossypium hirsutum]	-	-	-	-	-	-	-
MSTRG.23847	SCI1A	PREDICTED: protein PXR1-like [Gossypium hirsutum]	-	-	-	-	-	-	-
MSTRG.23849	--	-	-	-	-	-	-	-	-
MSTRG.23850	--	-	-	-	-	-	-	-	-
MSTRG.23853	--	Chorismate synthase [Gossypium arboreum]	-	-	-	-	-	-	-
MSTRG.23858	--	hypothetical protein F383_03912 [Gossypium arboreum]	-	-	-	-	-	-	-
MSTRG.23860	--	-	-	-	-	-	-	-	-
MSTRG.23868	--	Aspartate--tRNA ligase [Gossypium arboreum]	-	-	-	-	-	-	-
MSTRG.23873	--	PREDICTED: uncharacterized protein LOC108473054 [Gossypium arboreum]	-	-	-	-	-	-	-
MSTRG.23875	RE2	PREDICTED: uncharacterized protein LOC105794574 [Gossypium raimondii]	-	-	-	-	-	-	-
MSTRG.23886	FTSHI1	PREDICTED: paraplegin-like isoform X3 [Gossypium hirsutum]	-	-	-	-	-	-	-
MSTRG.23894	--	PREDICTED: shaggy-related protein kinase kappa isoform X2 [Ipomoea nil]	-	-	-	-	-	-	-
MSTRG.23919	--	Pumilio -like protein [Gossypium arboreum]	-	-	-	-	-	-	GO:0009814//defense response, incompatible interaction
MSTRG.2392	yipf6	PREDICTED: protein YIPF6 homolog [Malus domestica]	-	-	-	-	GO:0031224//intrinsic component of membrane	-	-
MSTRG.23924	--	hypothetical protein B456_004G090100 [Gossypium raimondii]	-	-	-	-	-	-	-
MSTRG.23926	--	Flagellar attachment zone 1 [Gossypium arboreum]	-	-	-	-	-	-	GO:0007389//pattern specification process;GO:0009628//response to abiotic stimulus;GO:0009793//embryo development ending in seed dormancy;GO:0009933//meristem structural organization;GO:0010564//regulation of cell cycle process;GO:0016458//gene silencing;GO:0033036//macromolecule localization;GO:0044238//primary metabolic process;GO:0044260//cellular macromolecule metabolic process;GO:0045595//re…
MSTRG.23930	--	hypothetical protein B456_007G292600 [Gossypium raimondii]	-	-	-	-	-	-	-
MSTRG.23942	--	hypothetical protein F383_05847 [Gossypium arboreum]	-	-	-	-	-	-	-
MSTRG.23949	--	ABC transporter I family member 6, chloroplastic [Gossypium arboreum]	-	-	-	-	-	-	-
MSTRG.2395	RVE7	PREDICTED: protein REVEILLE 2-like, partial [Gossypium hirsutum]	-	-	-	-	-	GO:0005488//binding	-
MSTRG.23953	--	PREDICTED: uncharacterized protein LOC108475046 [Gossypium arboreum]	-	-	-	-	-	-	-
MSTRG.23959	--	-	-	-	-	-	-	-	-
MSTRG.23973	--	-	-	-	-	-	-	-	-
MSTRG.23975	--	Pre-mRNA-splicing factor spp2 [Gossypium arboreum]	-	-	-	-	-	-	-
MSTRG.23979	--	PREDICTED: uncharacterized protein LOC105761689 [Gossypium raimondii]	-	-	-	-	-	-	-
MSTRG.23982	UBQ10	PREDICTED: LOW QUALITY PROTEIN: polyubiquitin-A-like [Citrus sinensis]	-	-	-	-	-	-	-
MSTRG.23983	UBQ10	Ubiquitin, partial [Cajanus cajan]	-	-	-	-	-	-	-
MSTRG.23987	FIE2	PREDICTED: polycomb group protein FERTILIZATION-INDEPENDENT ENDOSPERM [Gossypium raimondii]	-	-	-	-	GO:0043076//megasporocyte nucleus;GO:0043234//protein complex	-	GO:0009409//response to cold;GO:0009960//endosperm development;GO:0016570//histone modification;GO:0034645//cellular macromolecule biosynthetic process;GO:0040029//regulation of gene expression, epigenetic
MSTRG.23994	--	PREDICTED: pentatricopeptide repeat-containing protein At4g18975, chloroplastic-like isoform X2 [Gossypium hirsutum]	-	-	-	-	-	-	-
MSTRG.24008	--	Uridine 5'-monophosphate synthase -like protein [Gossypium arboreum]	-	-	-	-	-	-	-
MSTRG.24010	--	-	-	-	-	-	-	-	-
MSTRG.24019	AGL80	PREDICTED: agamous-like MADS-box protein AGL80 [Gossypium hirsutum]	-	-	-	-	-	-	-
MSTRG.24048	--	-	-	-	-	-	-	-	-
MSTRG.24057	--	PREDICTED: uncharacterized protein LOC107919132 [Gossypium hirsutum]	-	-	-	-	-	-	-
MSTRG.24060	--	kup [Gossypium arboreum]	-	-	-	-	-	-	-
MSTRG.24063	--	-	-	-	-	-	-	-	-
MSTRG.24070	--	Phosphopantetheine adenylyltransferase [Gossypium arboreum]	-	-	-	-	-	-	-
MSTRG.24079	--	PREDICTED: uncharacterized protein LOC107923453 [Gossypium hirsutum]	-	-	-	-	-	-	-
MSTRG.24087	At1g04390	PREDICTED: BTB/POZ domain-containing protein At1g04390-like isoform X4 [Gossypium hirsutum]	-	-	-	-	-	-	-
MSTRG.24089	--	-	-	-	-	-	-	-	-
MSTRG.241	--	Protein htrL [Gossypium arboreum]	-	-	-	-	-	-	-
MSTRG.24108	--	hypothetical protein F383_11809 [Gossypium arboreum]	-	-	-	-	-	-	-
MSTRG.24109	--	PREDICTED: uncharacterized protein LOC107936940 [Gossypium hirsutum]	-	-	-	-	-	-	-
MSTRG.24112	BIG1	PREDICTED: auxin-responsive protein SAUR65-like [Gossypium arboreum]	Cellular Processes	Transport and catabolism	ko04144//Endocytosis	K18442	-	-	GO:0043087//regulation of GTPase activity
MSTRG.24117	TBL3	PREDICTED: transducin beta-like protein 3 [Gossypium arboreum]	Genetic Information Processing	Translation	ko03008//Ribosome biogenesis in eukaryotes	K14555	GO:0030684//preribosome;GO:0043232//intracellular non-membrane-bounded organelle	GO:0004683//calmodulin-dependent protein kinase activity	GO:0006405//RNA export from nucleus;GO:0006886//intracellular protein transport;GO:0007059//chromosome segregation;GO:0009409//response to cold;GO:0009639//response to red or far red light;GO:0009756//carbohydrate mediated signaling;GO:0009793//embryo development ending in seed dormancy;GO:0016072//rRNA metabolic process;GO:0030154//cell differentiation;GO:0032446//protein modification by small p…
MSTRG.2413	--	-	-	-	-	-	-	-	-
MSTRG.24132	--	PREDICTED: L10-interacting MYB domain-containing protein-like [Gossypium arboreum]	-	-	-	-	-	-	-
MSTRG.24137	--	Bifunctional purple acid phosphatase 26 -like protein [Gossypium arboreum]	-	-	-	-	-	-	-
MSTRG.24147	--	PREDICTED: LEAF RUST 10 DISEASE-RESISTANCE LOCUS RECEPTOR-LIKE PROTEIN KINASE-like 2.1 [Gossypium arboreum]	-	-	-	-	-	-	-
MSTRG.24151	Os01g0518400	PREDICTED: zinc finger BED domain-containing protein RICESLEEPER 2-like [Gossypium raimondii]	-	-	-	-	-	-	-
MSTRG.24154	--	Protein three rows [Gossypium arboreum]	-	-	-	-	-	-	-
MSTRG.24158	--	PREDICTED: uncharacterized protein LOC105781396 [Gossypium raimondii]	-	-	-	-	-	-	-
MSTRG.24161	--	Gramicidin S synthase 2 [Gossypium arboreum]	-	-	-	-	-	-	-
MSTRG.24173	--	Isoleucine--tRNA ligase [Gossypium arboreum]	-	-	-	-	-	-	-
MSTRG.24180	--	-	-	-	-	-	-	-	-
MSTRG.24181	--	putative serpin-like protein [Gossypium arboreum]	-	-	-	-	-	-	-
MSTRG.24182	SEC	PREDICTED: probable UDP-N-acetylglucosamine--peptide N-acetylglucosaminyltransferase SEC [Gossypium arboreum]	Metabolism	Glycan biosynthesis and metabolism	ko00514//Other types of O-glycan biosynthesis	K09667	-	GO:0016740//transferase activity	GO:0006486//protein glycosylation;GO:0044707//single-multicellular organism process
MSTRG.24183	--	-	-	-	-	-	-	-	-
MSTRG.24184	--	hypothetical protein F383_21145 [Gossypium arboreum]	-	-	-	-	-	-	-
MSTRG.24189	--	-	-	-	-	-	-	-	-
MSTRG.24195	--	PREDICTED: uncharacterized protein LOC107928339 [Gossypium hirsutum]	-	-	-	-	-	-	-
MSTRG.24200	--	tRNA 5-methylaminomethyl-2-thiouridine biosynthesis bifunctional MnmC [Gossypium arboreum]	-	-	-	-	-	-	-
MSTRG.24210	--	PREDICTED: uncharacterized protein LOC107949079 [Gossypium hirsutum]	-	-	-	-	-	-	-
MSTRG.24211	--	PREDICTED: uncharacterized protein LOC107893207 [Gossypium hirsutum]	-	-	-	-	-	-	-
MSTRG.24215	sti1	PREDICTED: ankyrin-1-like isoform X2 [Gossypium hirsutum]	-	-	-	-	-	-	GO:0000302//response to reactive oxygen species;GO:0001558//regulation of cell growth;GO:0003006//developmental process involved in reproduction;GO:0009642//response to light intensity;GO:0033554//cellular response to stress;GO:0044267//cellular protein metabolic process
MSTRG.24222	GT7	PREDICTED: anthocyanidin 3-O-glucosyltransferase 2-like [Gossypium hirsutum]	-	-	-	-	-	GO:0035251//UDP-glucosyltransferase activity	GO:0009813//flavonoid biosynthetic process;GO:0016138//glycoside biosynthetic process
MSTRG.24225	--	Myosin light chain kinase, smooth muscle [Gossypium arboreum]	-	-	-	-	-	-	-
MSTRG.2423	gyp7	PREDICTED: small G protein signaling modulator 1-like [Gossypium hirsutum]	-	-	-	-	-	-	-
MSTRG.24236	wdr48	PREDICTED: WD repeat-containing protein 48-like [Gossypium arboreum]	-	-	-	-	GO:0031461//cullin-RING ubiquitin ligase complex	-	GO:0006625//protein targeting to peroxisome;GO:0009062//fatty acid catabolic process;GO:0009791//post-embryonic development
MSTRG.2424	--	PREDICTED: small G protein signaling modulator 1-like isoform X1 [Gossypium hirsutum]	-	-	-	-	-	-	-
MSTRG.24241	--	-	-	-	-	-	-	-	-
MSTRG.24257	RPS27B	PREDICTED: 40S ribosomal protein S27-2-like [Nelumbo nucifera]	Genetic Information Processing	Translation	ko03010//Ribosome	K02978	GO:0030529//intracellular ribonucleoprotein complex	GO:0043169//cation binding	GO:0010467//gene expression
MSTRG.2426	RPL38	PREDICTED: 60S ribosomal protein L38-like [Gossypium hirsutum]	Genetic Information Processing	Translation	ko03010//Ribosome	K02923	GO:0030529//intracellular ribonucleoprotein complex	-	GO:0010467//gene expression
MSTRG.24271	--	PREDICTED: uncharacterized mitochondrial protein AtMg00310-like [Gossypium hirsutum]	-	-	-	-	-	-	-
MSTRG.24273	--	hypothetical protein F383_08119 [Gossypium arboreum]	-	-	-	-	-	-	-
MSTRG.24278	Os12g0145700	Integrin alpha-3 [Gossypium arboreum]	-	-	-	-	-	-	-
MSTRG.24295	--	Nuclear hormone receptor family member nhr-2 [Gossypium arboreum]	-	-	-	-	-	-	-
MSTRG.24298	--	Peptidase T2, asparaginase 2 [Corchorus olitorius]	-	-	-	-	-	-	-
MSTRG.24310	--	PREDICTED: uncharacterized protein LOC105774581 [Gossypium raimondii]	-	-	-	-	-	-	-
MSTRG.24315	--	hypothetical protein B456_001G037400 [Gossypium raimondii]	-	-	-	-	-	-	-
MSTRG.24319	--	DNA mismatch repair mutS [Gossypium arboreum]	-	-	-	-	-	-	-
MSTRG.24320	--	-	-	-	-	-	-	-	-
MSTRG.24322	--	-	-	-	-	-	-	-	-
MSTRG.2434	MAIL3	PREDICTED: serine/threonine-protein phosphatase 7 long form homolog [Gossypium raimondii]	-	-	-	-	-	-	-
MSTRG.24392	--	PREDICTED: uncharacterized protein LOC107908079 [Gossypium hirsutum]	-	-	-	-	-	-	-
MSTRG.24411	RPS30A	40S ribosomal protein S30-like [Cucumis sativus]	Genetic Information Processing	Translation	ko03010//Ribosome	K02983	GO:0030529//intracellular ribonucleoprotein complex	-	GO:0010467//gene expression
MSTRG.24427	cfxQ	PREDICTED: ESX-3 secretion system protein EccA3-like [Gossypium hirsutum]	-	-	-	-	GO:0009536//plastid	GO:0016462//pyrophosphatase activity;GO:0032550//purine ribonucleoside binding	-
MSTRG.24458	PAT24	PREDICTED: protein S-acyltransferase 24-like isoform X1 [Gossypium arboreum]	-	-	-	-	GO:0012506//vesicle membrane;GO:0031224//intrinsic component of membrane;GO:0031984//organelle subcompartment;GO:0043231//intracellular membrane-bounded organelle	GO:0016409//palmitoyltransferase activity;GO:0046914//transition metal ion binding	GO:0006625//protein targeting to peroxisome;GO:0009062//fatty acid catabolic process;GO:0009826//unidimensional cell growth;GO:0016192//vesicle-mediated transport
MSTRG.24463	--	Ribosomal RNA small subunit methyltransferase F [Gossypium arboreum]	-	-	-	-	-	-	-
MSTRG.24479	--	-	-	-	-	-	-	-	-
MSTRG.24480	--	PREDICTED: uncharacterized protein LOC107952589 isoform X1 [Gossypium hirsutum]	-	-	-	-	-	-	-
MSTRG.24484	--	PREDICTED: pentatricopeptide repeat-containing protein At1g62930, chloroplastic-like [Gossypium hirsutum]	-	-	-	-	-	-	-
MSTRG.24485	--	Protein htrL [Gossypium arboreum]	-	-	-	-	-	-	-
MSTRG.24487	--	PREDICTED: uncharacterized protein LOC108473054 [Gossypium arboreum]	-	-	-	-	-	-	-
MSTRG.24488	--	PREDICTED: uncharacterized protein LOC107953090 [Gossypium hirsutum]	-	-	-	-	-	-	-
MSTRG.24490	LUG	PREDICTED: transcriptional corepressor LEUNIG-like isoform X6 [Gossypium hirsutum]	-	-	-	-	-	-	-
MSTRG.24514	--	PREDICTED: uncharacterized protein LOC107944069 isoform X1 [Gossypium hirsutum]	-	-	-	-	-	-	-
MSTRG.24525	--	Porphobilinogen deaminase [Gossypium arboreum]	-	-	-	-	-	-	-
MSTRG.24535	--	hypothetical protein B456_002G251000, partial [Gossypium raimondii]	-	-	-	-	-	-	-
MSTRG.2454	--	hypothetical protein F383_19540 [Gossypium arboreum]	-	-	-	-	-	-	-
MSTRG.24550	--	-	-	-	-	-	-	-	-
MSTRG.24561	FIS1A	PREDICTED: mitochondrial fission 1 protein A-like isoform X2 [Gossypium hirsutum]	-	-	-	-	-	-	-
MSTRG.24563	--	trpD [Gossypium arboreum]	-	-	-	-	-	-	-
MSTRG.24597	SAP3	PREDICTED: zinc finger A20 and AN1 domain-containing stress-associated protein 3-like [Gossypium hirsutum]	-	-	-	-	-	GO:0046872//metal ion binding	-
MSTRG.24606	DDB2	PREDICTED: protein DAMAGED DNA-BINDING 2-like [Gossypium hirsutum]	Genetic Information Processing;Genetic Information Processing	Folding, sorting and degradation;Replication and repair	ko04120//Ubiquitin mediated proteolysis;ko03420//Nucleotide excision repair	K10140;K10140	GO:0031461//cullin-RING ubiquitin ligase complex;GO:0043231//intracellular membrane-bounded organelle	GO:0003676//nucleic acid binding;GO:0046914//transition metal ion binding	GO:0006259//DNA metabolic process;GO:0032446//protein modification by small protein conjugation;GO:0033554//cellular response to stress
MSTRG.24616	At1g07440	PREDICTED: tropinone reductase homolog At1g07440-like isoform X10 [Gossypium raimondii]	Metabolism;Metabolism;Metabolism	Global and overview maps;Global and overview maps;Biosynthesis of other secondary metabolites	ko01100//Metabolic pathways;ko01110//Biosynthesis of secondary metabolites;ko00960//Tropane, piperidine and pyridine alkaloid biosynthesis	K08081;K08081;K08081	-	-	-
MSTRG.24638	RPS15AA	PREDICTED: 40S ribosomal protein S15a-1-like [Gossypium raimondii]	Genetic Information Processing	Translation	ko03010//Ribosome	K02957	-	-	-
MSTRG.24656	GATA11	PREDICTED: GATA transcription factor 11-like [Gossypium hirsutum]	-	-	-	-	-	-	-
MSTRG.2469	PLDZETA1	PREDICTED: ruBisCO large subunit-binding protein subunit beta, chloroplastic-like [Gossypium hirsutum]	Metabolism;Metabolism;Cellular Processes;Metabolism;Metabolism	Global and overview maps;Global and overview maps;Transport and catabolism;Lipid metabolism;Lipid metabolism	ko01100//Metabolic pathways;ko01110//Biosynthesis of secondary metabolites;ko04144//Endocytosis;ko00564//Glycerophospholipid metabolism;ko00565//Ether lipid metabolism	K01115;K01115;K01115;K01115;K01115	-	-	-
MSTRG.24690	--	PREDICTED: peroxisome biogenesis protein 5-like isoform X1 [Gossypium hirsutum]	Cellular Processes	Transport and catabolism	ko04146//Peroxisome	K13342	-	-	-
MSTRG.24691	--	PREDICTED: peroxisome biogenesis protein 5-like isoform X1 [Gossypium hirsutum]	Cellular Processes	Transport and catabolism	ko04146//Peroxisome	K13342	-	-	-
MSTRG.24693	--	Transposase, MuDR, plant [Corchorus capsularis]	-	-	-	-	-	-	-
MSTRG.24709	MSI3	PREDICTED: WD-40 repeat-containing protein MSI3-like [Gossypium hirsutum]	-	-	-	-	-	-	-
MSTRG.24718	--	PREDICTED: uncharacterized protein LOC105800965 [Gossypium raimondii]	-	-	-	-	-	-	-
MSTRG.2474	--	PREDICTED: receptor-like protein 12 [Gossypium arboreum]	-	-	-	-	-	-	-
MSTRG.24751	RPS29A	PREDICTED: 40S ribosomal protein S29 [Theobroma cacao]	Genetic Information Processing	Translation	ko03010//Ribosome	K02980	GO:0030529//intracellular ribonucleoprotein complex	-	GO:0010467//gene expression
MSTRG.2482	EMB2271	PREDICTED: U3 snoRNP-associated protein-like EMB2271 [Gossypium hirsutum]	-	-	-	-	-	-	-
MSTRG.2483	--	Chaperone DnaK [Gossypium arboreum]	-	-	-	-	-	-	-
MSTRG.24847	HOP	PREDICTED: stress-induced-phosphoprotein 1 [Gossypium hirsutum]	-	-	-	-	-	-	GO:0000338//protein deneddylation;GO:0006886//intracellular protein transport;GO:0009639//response to red or far red light;GO:0016571//histone methylation;GO:0048580//regulation of post-embryonic development
MSTRG.24860	PRP19A	PREDICTED: pre-mRNA-processing factor 19 homolog 1-like isoform X2 [Gossypium raimondii]	Genetic Information Processing;Genetic Information Processing	Transcription;Folding, sorting and degradation	ko03040//Spliceosome;ko04120//Ubiquitin mediated proteolysis	K10599;K10599	-	GO:0003824//catalytic activity	GO:0032446//protein modification by small protein conjugation
MSTRG.24880	NRPB9A	PREDICTED: DNA-directed RNA polymerases II, IV and V subunit 9A [Gossypium raimondii]	Metabolism;Metabolism;Metabolism;Genetic Information Processing	Global and overview maps;Nucleotide metabolism;Nucleotide metabolism;Transcription	ko01100//Metabolic pathways;ko00230//Purine metabolism;ko00240//Pyrimidine metabolism;ko03020//RNA polymerase	K03017;K03017;K03017;K03017	GO:0043231//intracellular membrane-bounded organelle	GO:0003676//nucleic acid binding;GO:0034062//RNA polymerase activity;GO:0046914//transition metal ion binding	GO:0034645//cellular macromolecule biosynthetic process
MSTRG.249	PDF2.5	PREDICTED: defensin Ec-AMP-D1-like [Gossypium arboreum]	-	-	-	-	-	-	-
MSTRG.24928	petN	cytochrome b6/f complex subunit VIII (chloroplast) [Scopolia parviflora]	Metabolism;Metabolism	Global and overview maps;Energy metabolism	ko01100//Metabolic pathways;ko00195//Photosynthesis	K03689;K03689	-	GO:0009055//electron carrier activity	GO:0043623//cellular protein complex assembly
MSTRG.24929	petN	cytochrome b6/f complex subunit VIII (chloroplast) [Scopolia parviflora]	Metabolism;Metabolism	Global and overview maps;Energy metabolism	ko01100//Metabolic pathways;ko00195//Photosynthesis	K03689;K03689	-	GO:0009055//electron carrier activity	GO:0043623//cellular protein complex assembly
MSTRG.24936	--	PREDICTED: LEAF RUST 10 DISEASE-RESISTANCE LOCUS RECEPTOR-LIKE PROTEIN KINASE-like 2.8 [Gossypium hirsutum]	-	-	-	-	-	-	-
MSTRG.24949	--	PREDICTED: 60S ribosomal protein L18a-like protein [Gossypium hirsutum]	-	-	-	-	-	-	-
MSTRG.24967	At1g61190	PREDICTED: disease resistance protein At4g27190-like [Gossypium raimondii]	-	-	-	-	-	-	-
MSTRG.24968	--	PREDICTED: disease resistance protein At4g27190-like [Gossypium raimondii]	-	-	-	-	-	-	-
MSTRG.24973	--	PREDICTED: ent-copalyl diphosphate synthase, chloroplastic-like [Gossypium hirsutum]	Metabolism;Metabolism;Metabolism	Global and overview maps;Global and overview maps;Metabolism of terpenoids and polyketides	ko01100//Metabolic pathways;ko01110//Biosynthesis of secondary metabolites;ko00904//Diterpenoid biosynthesis	K04120;K04120;K04120	-	-	-
MSTRG.24992	APC6	PREDICTED: anaphase-promoting complex subunit 6 [Gossypium raimondii]	Genetic Information Processing	Folding, sorting and degradation	ko04120//Ubiquitin mediated proteolysis	K03353	GO:0043231//intracellular membrane-bounded organelle	-	GO:0000725//recombinational repair;GO:0000904//cell morphogenesis involved in differentiation;GO:0001558//regulation of cell growth;GO:0006305//DNA alkylation;GO:0006342//chromatin silencing;GO:0006461//protein complex assembly;GO:0007015//actin filament organization;GO:0009117//nucleotide metabolic process;GO:0009887//organ morphogenesis;GO:0010053//root epidermal cell differentiation;GO:0022610…
MSTRG.25001	--	-	-	-	-	-	-	-	-
MSTRG.2502	--	PREDICTED: uncharacterized protein LOC107895617 [Gossypium hirsutum]	-	-	-	-	-	-	-
MSTRG.25021	TTL1	PREDICTED: TPR repeat-containing thioredoxin TTL1-like [Gossypium hirsutum]	-	-	-	-	-	-	-
MSTRG.25024	--	-	-	-	-	-	-	-	-
MSTRG.25054	--	PREDICTED: heavy metal-associated isoprenylated plant protein 16 [Nicotiana attenuata]	-	-	-	-	-	-	-
MSTRG.2506	--	Gramicidin S synthase 2 [Gossypium arboreum]	-	-	-	-	-	-	-
MSTRG.25090	--	PREDICTED: uncharacterized protein LOC108475224 [Gossypium arboreum]	-	-	-	-	-	-	-
MSTRG.25092	--	Protein translocase subunit SecA [Gossypium arboreum]	-	-	-	-	-	-	-
MSTRG.25113	WDR25	PREDICTED: WD repeat-containing protein 25-like isoform X2 [Gossypium hirsutum]	-	-	-	-	GO:0031461//cullin-RING ubiquitin ligase complex	-	-
MSTRG.25115	MENB	PREDICTED: 1,4-dihydroxy-2-naphthoyl-CoA synthase, peroxisomal isoform X1 [Gossypium raimondii]	Metabolism;Metabolism;Metabolism	Global and overview maps;Global and overview maps;Metabolism of cofactors and vitamins	ko01100//Metabolic pathways;ko01110//Biosynthesis of secondary metabolites;ko00130//Ubiquinone and other terpenoid-quinone biosynthesis	K01661;K01661;K01661	GO:0042579//microbody	GO:0016833//oxo-acid-lyase activity	GO:0009233//menaquinone metabolic process;GO:0042374//phylloquinone metabolic process
MSTRG.25133	UBQ10	Polyubiquitin-A [Triticum urartu]	-	-	-	-	-	-	-
MSTRG.25134	UBQ10	PREDICTED: polyubiquitin [Gossypium raimondii]	-	-	-	-	-	-	-
MSTRG.25135	UBQ10	Polyubiquitin-A [Triticum urartu]	-	-	-	-	-	-	-
MSTRG.25137	--	PREDICTED: uncharacterized protein LOC105797461 [Gossypium raimondii]	-	-	-	-	-	-	-
MSTRG.25141	--	conserved hypothetical protein [Ricinus communis]	-	-	-	-	-	-	-
MSTRG.25143	RE2	PREDICTED: uncharacterized mitochondrial protein AtMg00810-like [Gossypium hirsutum]	-	-	-	-	-	-	-
MSTRG.25151	--	PREDICTED: uncharacterized protein LOC105778687 [Gossypium raimondii]	-	-	-	-	-	-	-
MSTRG.25157	LTD	PREDICTED: protein LHCP TRANSLOCATION DEFECT [Gossypium raimondii]	-	-	-	-	GO:0009526//plastid envelope;GO:0009532//plastid stroma;GO:0044434//chloroplast part	-	GO:0006090//pyruvate metabolic process;GO:0015031//protein transport;GO:0022607//cellular component assembly;GO:0046471//phosphatidylglycerol metabolic process
MSTRG.25182	HAG1	PREDICTED: histone acetyltransferase GCN5 isoform X1 [Gossypium raimondii]	-	-	-	-	GO:0043231//intracellular membrane-bounded organelle	GO:0003676//nucleic acid binding;GO:0004402//histone acetyltransferase activity	GO:0000338//protein deneddylation;GO:0006355//regulation of transcription, DNA-templated;GO:0009639//response to red or far red light;GO:0009653//anatomical structure morphogenesis;GO:0016573//histone acetylation;GO:0032446//protein modification by small protein conjugation;GO:0042221//response to chemical;GO:0048518//positive regulation of biological process;GO:0090567//reproductive shoot system…
MSTRG.25195	--	Leucine-rich repeat containing protein isoform 1 [Theobroma cacao]	-	-	-	-	-	-	-
MSTRG.252	--	-	-	-	-	-	-	-	-
MSTRG.25229	--	PREDICTED: uncharacterized protein LOC105779366 [Gossypium raimondii]	-	-	-	-	-	-	-
MSTRG.25264	SGS3	PREDICTED: protein SUPPRESSOR OF GENE SILENCING 3-like [Gossypium hirsutum]	-	-	-	-	-	-	-
MSTRG.25277	--	PREDICTED: RAN GTPase-activating protein 1 [Gossypium arboreum]	Genetic Information Processing	Translation	ko03013//RNA transport	K14319	-	-	-
MSTRG.25281	--	-	-	-	-	-	-	-	-
MSTRG.25282	--	-	-	-	-	-	-	-	-
MSTRG.25283	Ap3b2	PREDICTED: AP-3 complex subunit beta-2-like [Gossypium raimondii]	-	-	-	-	GO:0030119//AP-type membrane coat adaptor complex;GO:0030662//coated vesicle membrane	-	GO:0006892//post-Golgi vesicle-mediated transport;GO:0007033//vacuole organization;GO:0015031//protein transport;GO:0030641//regulation of cellular pH
MSTRG.25284	--	PREDICTED: sperm-associated antigen 1-like [Gossypium hirsutum]	-	-	-	-	-	-	-
MSTRG.2529	PAH2	PREDICTED: phosphatidate phosphatase PAH2-like isoform X2 [Gossypium arboreum]	Metabolism;Metabolism;Metabolism;Metabolism	Global and overview maps;Global and overview maps;Lipid metabolism;Lipid metabolism	ko01100//Metabolic pathways;ko01110//Biosynthesis of secondary metabolites;ko00564//Glycerophospholipid metabolism;ko00561//Glycerolipid metabolism	K15728;K15728;K15728;K15728	GO:0005576//extracellular region	GO:0016791//phosphatase activity	GO:0006796//phosphate-containing compound metabolic process;GO:0009267//cellular response to starvation
MSTRG.25328	--	hypothetical protein F383_26660 [Gossypium arboreum]	-	-	-	-	-	-	-
MSTRG.25329	--	PREDICTED: uncharacterized protein At2g29880-like isoform X1 [Gossypium hirsutum]	-	-	-	-	-	-	-
MSTRG.2533	ndhK	NADH dehydrogenase subunit K (chloroplast) [Agathis dammara]	Metabolism;Metabolism	Global and overview maps;Energy metabolism	ko01100//Metabolic pathways;ko00190//Oxidative phosphorylation	K05582;K05582	GO:0016020//membrane;GO:0044434//chloroplast part	GO:0043169//cation binding;GO:0048037//cofactor binding;GO:0050136//NADH dehydrogenase (quinone) activity;GO:0051536//iron-sulfur cluster binding	GO:0006091//generation of precursor metabolites and energy;GO:0044710//single-organism metabolic process;GO:0051234//establishment of localization
MSTRG.25342	--	PREDICTED: putative nuclease HARBI1 isoform X1 [Gossypium arboreum]	-	-	-	-	-	-	-
MSTRG.25356	RPL6A	PREDICTED: uncharacterized protein LOC107921775 isoform X8 [Gossypium hirsutum]	-	-	-	-	-	-	-
MSTRG.25363	--	PREDICTED: zinc finger BED domain-containing protein RICESLEEPER 2-like [Gossypium raimondii]	-	-	-	-	-	-	-
MSTRG.25366	--	-	-	-	-	-	-	-	-
MSTRG.25374	At1g76200	PREDICTED: NADH dehydrogenase [ubiquinone] 1 beta subcomplex subunit 2-like [Gossypium hirsutum]	-	-	-	-	GO:0019866//organelle inner membrane;GO:0044455//mitochondrial membrane part	-	GO:0044710//single-organism metabolic process
MSTRG.25389	--	PREDICTED: uncharacterized protein LOC108451096 [Gossypium arboreum]	-	-	-	-	-	-	-
MSTRG.25398	--	-	-	-	-	-	-	-	-
MSTRG.25405	FTSHI5	PREDICTED: probable inactive ATP-dependent zinc metalloprotease FTSHI 5, chloroplastic [Gossypium arboreum]	Genetic Information Processing	Translation	ko03010//Ribosome	K02949	GO:0005911//cell-cell junction;GO:0009526//plastid envelope	GO:0004175//endopeptidase activity;GO:0016462//pyrophosphatase activity;GO:0032550//purine ribonucleoside binding	GO:0019538//protein metabolic process
MSTRG.25408	--	PREDICTED: uncharacterized protein At2g29880-like [Gossypium raimondii]	-	-	-	-	-	-	-
MSTRG.25417	--	ATP-dependent RNA helicase A [Gossypium arboreum]	-	-	-	-	-	-	-
MSTRG.25418	--	PREDICTED: prefoldin subunit 6-like, partial [Gossypium hirsutum]	-	-	-	-	GO:0043234//protein complex;GO:0044444//cytoplasmic part	GO:0005515//protein binding	GO:0006006//glucose metabolic process;GO:0006090//pyruvate metabolic process;GO:0006970//response to osmotic stress;GO:0010038//response to metal ion;GO:0030865//cortical cytoskeleton organization
MSTRG.25422	--	PREDICTED: uncharacterized protein At2g29880-like [Gossypium raimondii]	-	-	-	-	-	-	-
MSTRG.25424	--	Drug/metabolite transporter [Corchorus olitorius]	-	-	-	-	GO:0031224//intrinsic component of membrane	-	-
MSTRG.2543	--	PREDICTED: glutathione S-transferase F9-like [Gossypium raimondii]	Metabolism	Metabolism of other amino acids	ko00480//Glutathione metabolism	K00799	-	-	-
MSTRG.25438	clpP	PREDICTED: ATP-dependent Clp protease proteolytic subunit [Gossypium hirsutum]	-	-	-	-	GO:0009532//plastid stroma	GO:0070011//peptidase activity, acting on L-amino acid peptides	GO:0019538//protein metabolic process
MSTRG.2544	--	PREDICTED: uncharacterized protein LOC108455236 [Gossypium arboreum]	-	-	-	-	-	-	-
MSTRG.25440	psbH	photosystem II phosphoprotein (chloroplast) [Osyris alba]	Metabolism;Metabolism	Global and overview maps;Energy metabolism	ko01100//Metabolic pathways;ko00195//Photosynthesis	K02704;K02704	GO:0009521//photosystem;GO:0031224//intrinsic component of membrane;GO:0044434//chloroplast part	GO:0043168//anion binding	GO:0031647//regulation of protein stability;GO:0044237//cellular metabolic process
MSTRG.25462	--	PREDICTED: uncharacterized protein LOC105784932 [Gossypium raimondii]	-	-	-	-	-	-	-
MSTRG.25463	--	PREDICTED: uncharacterized protein LOC105784932 [Gossypium raimondii]	-	-	-	-	-	-	-
MSTRG.25477	--	PREDICTED: uncharacterized protein LOC105785136 isoform X2 [Gossypium raimondii]	-	-	-	-	-	-	-
MSTRG.25486	At4g14190	PREDICTED: pentatricopeptide repeat-containing protein At4g14190, chloroplastic [Gossypium arboreum]	-	-	-	-	GO:0009536//plastid	-	-
MSTRG.25508	STP14	PREDICTED: sugar transport protein 14-like isoform X1 [Gossypium raimondii]	-	-	-	-	GO:0031224//intrinsic component of membrane	GO:0015149//hexose transmembrane transporter activity;GO:0015291//secondary active transmembrane transporter activity	GO:0008645//hexose transport;GO:0044763//single-organism cellular process
MSTRG.2551	ALMT9	PREDICTED: aluminum-activated malate transporter 9-like [Jatropha curcas]	-	-	-	-	-	-	-
MSTRG.25514	--	UDP-N-acetylmuramoylalanine--D-glutamate ligase [Gossypium arboreum]	-	-	-	-	-	-	-
MSTRG.25517	--	-	-	-	-	-	-	-	-
MSTRG.25518	--	PREDICTED: ubiquitin carboxyl-terminal hydrolase 20-like [Gossypium hirsutum]	-	-	-	-	-	GO:0008233//peptidase activity	-
MSTRG.25520	--	DNA replication terminus site-binding [Gossypium arboreum]	-	-	-	-	-	-	-
MSTRG.25523	TOM3	PREDICTED: transcription-repair-coupling factor-like [Gossypium hirsutum]	-	-	-	-	-	-	-
MSTRG.25527	VPS35B	PREDICTED: vacuolar protein sorting-associated protein 35B-like isoform X3 [Gossypium raimondii]	Cellular Processes	Transport and catabolism	ko04144//Endocytosis	K18468	-	-	-
MSTRG.2553	--	PREDICTED: uncharacterized protein LOC107952436 [Gossypium hirsutum]	-	-	-	-	-	GO:0016787//hydrolase activity	GO:0006568//tryptophan metabolic process;GO:0009683//indoleacetic acid metabolic process
MSTRG.25535	RPL8	PREDICTED: 60S ribosomal protein L8-3 [Gossypium raimondii]	Genetic Information Processing	Translation	ko03010//Ribosome	K02938	GO:0030529//intracellular ribonucleoprotein complex	-	GO:0010467//gene expression
MSTRG.25545	--	reverse transcriptase [Corchorus capsularis]	-	-	-	-	-	-	-
MSTRG.25546	--	PREDICTED: uncharacterized protein LOC105781591 [Gossypium raimondii]	-	-	-	-	-	-	-
MSTRG.25547	--	PREDICTED: uncharacterized protein LOC105803438 isoform X1 [Gossypium raimondii]	-	-	-	-	-	-	-
MSTRG.25550	--	PREDICTED: ribonuclease P protein subunit p25-like protein isoform X2 [Gossypium hirsutum]	-	-	-	-	-	-	-
MSTRG.25556	MFL1	fiber protein Fb29 [Gossypium barbadense]	-	-	-	-	GO:0009526//plastid envelope;GO:0016020//membrane	-	-
MSTRG.25576	--	-	-	-	-	-	-	-	-
MSTRG.2558	PP1	PREDICTED: serine/threonine-protein phosphatase PP1 [Gossypium hirsutum]	Genetic Information Processing	Translation	ko03015//mRNA surveillance pathway	K06269	-	GO:0004721//phosphoprotein phosphatase activity;GO:0043169//cation binding	GO:0006796//phosphate-containing compound metabolic process;GO:0010467//gene expression
MSTRG.25586	RPS15AA	PREDICTED: 40S ribosomal protein S15a-1-like [Gossypium hirsutum]	Genetic Information Processing	Translation	ko03010//Ribosome	K02957	-	-	-
MSTRG.25589	--	PREDICTED: uncharacterized protein LOC105798629 [Gossypium raimondii]	-	-	-	-	-	-	-
MSTRG.25590	--	PREDICTED: uncharacterized protein LOC107955059 [Gossypium hirsutum]	-	-	-	-	-	-	-
MSTRG.25594	At4g18975	PREDICTED: pentatricopeptide repeat-containing protein At4g21190-like isoform X2 [Gossypium arboreum]	-	-	-	-	GO:0043231//intracellular membrane-bounded organelle	-	-
MSTRG.25597	RH5	PREDICTED: DEAD-box ATP-dependent RNA helicase 5-like isoform X3 [Gossypium hirsutum]	-	-	-	-	GO:0043231//intracellular membrane-bounded organelle;GO:0043232//intracellular non-membrane-bounded organelle;GO:0044444//cytoplasmic part	GO:0003676//nucleic acid binding;GO:0032550//purine ribonucleoside binding;GO:0042623//ATPase activity, coupled	GO:0009451//RNA modification;GO:0016072//rRNA metabolic process;GO:0022613//ribonucleoprotein complex biogenesis
MSTRG.25603	UBP21	PREDICTED: ubiquitin carboxyl-terminal hydrolase 20-like [Gossypium hirsutum]	-	-	-	-	-	GO:0070011//peptidase activity, acting on L-amino acid peptides	GO:0019941//modification-dependent protein catabolic process
MSTRG.25605	CUL1	PREDICTED: cullin-1-like isoform X2 [Gossypium hirsutum]	Genetic Information Processing;Genetic Information Processing	Folding, sorting and degradation;Folding, sorting and degradation	ko04141//Protein processing in endoplasmic reticulum;ko04120//Ubiquitin mediated proteolysis	K03347;K03347	-	-	-
MSTRG.25609	Os07g0646100	PREDICTED: probable protein phosphatase 2C 65 isoform X2 [Gossypium raimondii]	-	-	-	-	-	-	-
MSTRG.25613	--	-	-	-	-	-	-	-	-
MSTRG.25617	FEN1	PREDICTED: flap endonuclease 1-like [Gossypium hirsutum]	Genetic Information Processing;Genetic Information Processing;Genetic Information Processing	Replication and repair;Replication and repair;Replication and repair	ko03030//DNA replication;ko03410//Base excision repair;ko03450//Non-homologous end-joining	K04799;K04799;K04799	-	-	-
MSTRG.25629	--	-	-	-	-	-	-	-	-
MSTRG.25638	--	F-box/LRR-repeat 17 [Gossypium arboreum]	-	-	-	-	-	-	-
MSTRG.25639	--	-	-	-	-	-	-	-	-
MSTRG.25644	--	PREDICTED: cytochrome b-c1 complex subunit 9-like [Gossypium raimondii]	Metabolism;Metabolism	Global and overview maps;Energy metabolism	ko01100//Metabolic pathways;ko00190//Oxidative phosphorylation	K00419;K00419	GO:0019866//organelle inner membrane;GO:0044455//mitochondrial membrane part	-	GO:0022904//respiratory electron transport chain;GO:0043094//cellular metabolic compound salvage
MSTRG.25654	--	DUF1639 domain-containing protein [Cephalotus follicularis]	-	-	-	-	-	-	-
MSTRG.25665	--	-	-	-	-	-	-	-	-
MSTRG.25666	--	-	-	-	-	-	-	-	-
MSTRG.25681	MOR1	PREDICTED: mRNA cap guanine-N7 methyltransferase 2 isoform X4 [Gossypium raimondii]	-	-	-	-	-	-	-
MSTRG.25683	PMADS1	Floral homeotic PMADS 1 [Gossypium arboreum]	-	-	-	-	-	-	-
MSTRG.25684	--	PREDICTED: E3 ubiquitin-protein ligase COP1-like [Gossypium arboreum]	-	-	-	-	-	-	-
MSTRG.257	At5g63020	PREDICTED: probable disease resistance protein At5g63020 [Gossypium hirsutum]	Organismal Systems	Environmental adaptation	ko04626//Plant-pathogen interaction	K13459	-	-	-
MSTRG.25702	--	PREDICTED: uncharacterized protein LOC105773822 [Gossypium raimondii]	-	-	-	-	-	-	-
MSTRG.25710	--	PREDICTED: uncharacterized protein LOC107921602 [Gossypium hirsutum]	-	-	-	-	-	-	-
MSTRG.2572	--	hypothetical protein F383_35144 [Gossypium arboreum]	-	-	-	-	-	-	-
MSTRG.25739	MAIL3	PREDICTED: serine/threonine-protein phosphatase 7 long form homolog [Gossypium arboreum]	-	-	-	-	-	-	-
MSTRG.25747	--	hypothetical protein B456_002G174800 [Gossypium raimondii]	-	-	-	-	-	-	-
MSTRG.25748	NAD-ME2	PREDICTED: NAD-dependent malic enzyme 59 kDa isoform, mitochondrial-like isoform X1 [Gossypium hirsutum]	Metabolism;Metabolism;Metabolism;Metabolism	Global and overview maps;Global and overview maps;Carbohydrate metabolism;Energy metabolism	ko01100//Metabolic pathways;ko01200//Carbon metabolism;ko00620//Pyruvate metabolism;ko00710//Carbon fixation in photosynthetic organisms	K00028;K00028;K00028;K00028	-	-	-
MSTRG.25749	ASI1	PREDICTED: probable methyltransferase PMT2 [Gossypium raimondii]	-	-	-	-	-	-	-
MSTRG.25750	--	PREDICTED: glucosidase 2 subunit beta-like isoform X3 [Gossypium raimondii]	-	-	-	-	-	-	-
MSTRG.25755	--	PREDICTED: uncharacterized protein LOC107955059 [Gossypium hirsutum]	-	-	-	-	-	-	-
MSTRG.25758	--	PREDICTED: vacuolar protein sorting-associated protein 32 homolog 2-like [Gossypium raimondii]	-	-	-	-	-	-	-
MSTRG.25770	--	ATP-dependent helicase/nuclease subunit A [Gossypium arboreum]	-	-	-	-	-	-	-
MSTRG.25777	--	-	-	-	-	-	-	-	-
MSTRG.25782	--	-	-	-	-	-	-	-	-
MSTRG.25802	--	-	-	-	-	-	-	-	-
MSTRG.25808	GAMMA-ADR	PREDICTED: AP-1 complex subunit gamma-2-like isoform X1 [Gossypium hirsutum]	-	-	-	-	GO:0030119//AP-type membrane coat adaptor complex	GO:0022892//substrate-specific transporter activity	GO:0015031//protein transport
MSTRG.25813	--	PREDICTED: uncharacterized protein LOC107902718 [Gossypium hirsutum]	-	-	-	-	-	-	-
MSTRG.25816	Os01g0252200	PREDICTED: zinc finger CCCH domain-containing protein 3-like [Gossypium hirsutum]	-	-	-	-	-	-	-
MSTRG.25817	TIF3I1	PREDICTED: eukaryotic translation initiation factor 3 subunit I-like [Gossypium raimondii]	Genetic Information Processing	Translation	ko03013//RNA transport	K03246	GO:0043234//protein complex;GO:0070993//translation preinitiation complex	GO:0008135//translation factor activity, RNA binding	GO:0006417//regulation of translation
MSTRG.25824	--	PREDICTED: dof zinc finger protein DOF5.6-like isoform X1 [Gossypium hirsutum]	-	-	-	-	-	-	-
MSTRG.25825	HAT	PREDICTED: zinc finger BED domain-containing protein RICESLEEPER 2-like isoform X1 [Gossypium hirsutum]	-	-	-	-	-	-	-
MSTRG.25826	PUX13	PREDICTED: LOW QUALITY PROTEIN: plant UBX domain-containing protein 13-like [Gossypium raimondii]	-	-	-	-	-	-	-
MSTRG.25843	RPL27AC	PREDICTED: 60S ribosomal protein L27a-3 [Gossypium raimondii]	Genetic Information Processing	Translation	ko03010//Ribosome	K02900	GO:0030529//intracellular ribonucleoprotein complex	-	GO:0010467//gene expression
MSTRG.25851	--	PREDICTED: DEAD-box ATP-dependent RNA helicase 56-like isoform X2 [Gossypium hirsutum]	Genetic Information Processing;Genetic Information Processing;Genetic Information Processing	Translation;Transcription;Translation	ko03013//RNA transport;ko03040//Spliceosome;ko03015//mRNA surveillance pathway	K12812;K12812;K12812	-	-	-
MSTRG.25856	--	PREDICTED: uncharacterized mitochondrial protein AtMg00310-like [Gossypium arboreum]	-	-	-	-	-	-	-
MSTRG.25860	TY3B-I	DNA/RNA polymerases superfamily protein [Theobroma cacao]	-	-	-	-	-	-	-
MSTRG.25875	--	PREDICTED: probable protein phosphatase 2C 65 isoform X2 [Gossypium raimondii]	-	-	-	-	-	-	-
MSTRG.25883	--	PREDICTED: pre-mRNA-splicing factor ATP-dependent RNA helicase PRP16 isoform X1 [Gossypium raimondii]	Genetic Information Processing	Transcription	ko03040//Spliceosome	K12815	-	GO:0017111//nucleoside-triphosphatase activity;GO:0032550//purine ribonucleoside binding	-
MSTRG.25886	--	hypothetical protein B456_009G312700 [Gossypium raimondii]	-	-	-	-	-	-	-
MSTRG.25890	--	PREDICTED: PH domain-containing protein YHR131C-like [Gossypium raimondii]	-	-	-	-	-	-	-
MSTRG.25891	--	-	-	-	-	-	-	-	-
MSTRG.25897	--	PREDICTED: uncharacterized protein LOC105802162 isoform X4 [Gossypium raimondii]	Metabolism;Metabolism;Metabolism;Metabolism;Metabolism	Global and overview maps;Carbohydrate metabolism;Carbohydrate metabolism;Carbohydrate metabolism;Carbohydrate metabolism	ko01100//Metabolic pathways;ko00500//Starch and sucrose metabolism;ko00040//Pentose and glucuronate interconversions;ko00520//Amino sugar and nucleotide sugar metabolism;ko00052//Galactose metabolism	K00963;K00963;K00963;K00963;K00963	-	-	-
MSTRG.25939	--	hypothetical protein B456_002G205200 [Gossypium raimondii]	-	-	-	-	-	-	-
MSTRG.25954	RE1	PREDICTED: uncharacterized mitochondrial protein AtMg00810-like [Gossypium hirsutum]	-	-	-	-	-	-	-
MSTRG.25972	--	BnaUnng00820D [Brassica napus]	-	-	-	-	-	-	-
MSTRG.25976	PAT23	PREDICTED: probable protein S-acyltransferase 23 [Gossypium hirsutum]	-	-	-	-	GO:0031224//intrinsic component of membrane	GO:0016409//palmitoyltransferase activity;GO:0046914//transition metal ion binding	GO:0044710//single-organism metabolic process
MSTRG.25982	BHLH55	PREDICTED: transcription factor bHLH120-like isoform X1 [Gossypium raimondii]	-	-	-	-	-	GO:0005515//protein binding	-
MSTRG.25983	--	-	-	-	-	-	-	-	-
MSTRG.26011	--	-	-	-	-	-	-	-	-
MSTRG.26016	--	PREDICTED: serine/threonine-protein phosphatase 7 long form homolog isoform X2 [Gossypium hirsutum]	-	-	-	-	-	-	-
MSTRG.26026	--	-	-	-	-	-	-	-	-
MSTRG.26065	--	-	-	-	-	-	-	-	-
MSTRG.26071	--	hypothetical protein B456_013G119900 [Gossypium raimondii]	-	-	-	-	-	-	-
MSTRG.26074	--	PREDICTED: uncharacterized protein At2g29880-like [Gossypium hirsutum]	-	-	-	-	-	-	-
MSTRG.26081	--	hypothetical protein B456_013G143900 [Gossypium raimondii]	-	-	-	-	-	-	-
MSTRG.2609	--	Uncharacterized protein TCM_035281 [Theobroma cacao]	-	-	-	-	-	-	-
MSTRG.26093	lst8	PREDICTED: protein LST8 homolog isoform X4 [Gossypium raimondii]	Cellular Processes	Transport and catabolism	ko04136//Autophagy - other eukaryotes	K08266	-	-	-
MSTRG.26096	--	Nucleolar 12 [Gossypium arboreum]	-	-	-	-	-	-	-
MSTRG.26106	--	PREDICTED: ribosome-recycling factor [Gossypium hirsutum]	-	-	-	-	-	-	GO:0006605//protein targeting;GO:0010467//gene expression;GO:0016094//polyprenol biosynthetic process
MSTRG.26112	--	PREDICTED: ATP-dependent Clp protease proteolytic subunit 5, chloroplastic-like [Gossypium raimondii]	-	-	-	-	-	-	-
MSTRG.26114	--	-	-	-	-	-	-	-	-
MSTRG.26156	SPY	PREDICTED: probable UDP-N-acetylglucosamine--peptide N-acetylglucosaminyltransferase SPINDLY [Gossypium raimondii]	Metabolism	Glycan biosynthesis and metabolism	ko00514//Other types of O-glycan biosynthesis	K09667	GO:0043231//intracellular membrane-bounded organelle;GO:0044444//cytoplasmic part	GO:0008375//acetylglucosaminyltransferase activity	GO:0006342//chromatin silencing;GO:0006402//mRNA catabolic process;GO:0006464//cellular protein modification process;GO:0009937//regulation of gibberellic acid mediated signaling pathway;GO:0035194//posttranscriptional gene silencing by RNA;GO:0048869//cellular developmental process;GO:0090567//reproductive shoot system development
MSTRG.2616	BHLH30	PREDICTED: transcription factor bHLH30-like [Gossypium hirsutum]	-	-	-	-	-	-	-
MSTRG.26166	CIA1	PREDICTED: protein CIA1-like [Gossypium hirsutum]	-	-	-	-	GO:0043234//protein complex	GO:0016740//transferase activity	-
MSTRG.26192	RE1	PREDICTED: uncharacterized protein LOC107902631 [Gossypium hirsutum]	-	-	-	-	-	-	-
MSTRG.26206	--	PREDICTED: tankyrase [Gossypium hirsutum]	-	-	-	-	-	-	-
MSTRG.26224	P58IPK	PREDICTED: dnaJ protein P58IPK homolog [Gossypium hirsutum]	Genetic Information Processing	Folding, sorting and degradation	ko04141//Protein processing in endoplasmic reticulum	K09523	GO:0016020//membrane;GO:0044432//endoplasmic reticulum part	-	GO:0000302//response to reactive oxygen species;GO:0009642//response to light intensity;GO:0033554//cellular response to stress;GO:0044267//cellular protein metabolic process
MSTRG.26227	S1FA	PREDICTED: DNA-binding protein S1FA-like [Gossypium raimondii]	-	-	-	-	GO:0043231//intracellular membrane-bounded organelle	-	GO:0010468//regulation of gene expression
MSTRG.26256	HAT	PREDICTED: zinc finger BED domain-containing protein RICESLEEPER 2-like [Gossypium raimondii]	-	-	-	-	-	-	-
MSTRG.26281	OST4A	PREDICTED: dolichyl-diphosphooligosaccharide--protein glycosyltransferase subunit 4C-like [Gossypium raimondii]	-	-	-	-	-	-	-
MSTRG.26285	RPL35AC	PREDICTED: 60S ribosomal protein L35a-3-like [Gossypium raimondii]	Genetic Information Processing	Translation	ko03010//Ribosome	K02917	GO:0030529//intracellular ribonucleoprotein complex	-	GO:0010467//gene expression
MSTRG.26301	--	hypothetical protein F383_00134 [Gossypium arboreum]	-	-	-	-	-	-	-
MSTRG.26344	At5g02620	PREDICTED: ankyrin repeat-containing protein At5g02620-like [Gossypium hirsutum]	-	-	-	-	-	-	-
MSTRG.26353	--	PREDICTED: peroxisome biogenesis protein 5-like isoform X4 [Gossypium hirsutum]	-	-	-	-	-	-	-
[truncated: 2,670 more rows]
