# Supplementary material for: Transcriptomic Profiling of Young Cotyledons Response to Chilling Stress in Two Contrasting Cotton (Gossypium hirsutum L.) Genotypes at the Seedling Stage
Source: Int J Mol Sci. 2020 Jul 19;21(14):5095. doi: 10.3390/ijms21145095 (PMC7404027; doi:10.3390/ijms21145095)
Supplement: Supplementary file 1 [file ijms-21-05095-s001.zip › Supplementary Files/Table S2. Significant GO terms in YM21 and H559 before cold stress.xlsx]

## Sheet: Sheet1
Table S2. Significant GO terms in YM21 and H559 before cold stress.
Category	GO ID	Description	Enriched genes	All genes	p-value	p.adjust
CS_C	GO:0044421	extracellular region part	2	8	0.00106988	0.0941499
CS_C	GO:0005576	extracellular region	8	455	0.0080791	0.35548
CS_C	GO:0000325	plant-type vacuole	1	4	0.0249013	0.54783
CS_C	GO:0005732	small nucleolar ribonucleoprotein complex	1	4	0.0249013	0.54783
CS_C	GO:0005769	early endosome	1	7	0.0431728	0.759842
CS_F	GO:0008172	S-methyltransferase activity	2	9	0.00146966	0.221828
CS_F	GO:0008171	O-methyltransferase activity	2	14	0.00363632	0.221828
CS_F	GO:0016491	oxidoreductase activity	25	2298	0.00780608	0.221828
CS_F	GO:0015154	disaccharide transmembrane transporter activity	2	25	0.0114389	0.221828
CS_F	GO:0015157	oligosaccharide transmembrane transporter activity	2	25	0.0114389	0.221828
CS_F	GO:0004553	hydrolase activity, hydrolyzing O-glycosyl compounds	7	374	0.0115326	0.221828
CS_F	GO:0008168	methyltransferase activity	5	210	0.0122814	0.221828
CS_F	GO:0016830	carbon-carbon lyase activity	4	137	0.0124495	0.221828
CS_F	GO:0016427	tRNA (cytosine) methyltransferase activity	1	2	0.012964	0.221828
CS_F	GO:0016798	hydrolase activity, acting on glycosyl bonds	8	486	0.0145999	0.224839
CS_F	GO:0016741	transferase activity, transferring one-carbon groups	8	497	0.0164778	0.23069
CS_F	GO:0016641	oxidoreductase activity, acting on the CH-NH2 group of donors, oxygen as acceptor	2	33	0.019461	0.247947
CS_F	GO:0022804	active transmembrane transporter activity	7	426	0.0218975	0.247947
CS_F	GO:0003678	DNA helicase activity	2	36	0.0229278	0.247947
CS_F	GO:0000182	rDNA binding	1	4	0.0257607	0.247947
CS_F	GO:0015098	molybdate ion transmembrane transporter activity	1	4	0.0257607	0.247947
CS_F	GO:0016667	oxidoreductase activity, acting on a sulfur group of donors	5	262	0.0287281	0.255025
CS_F	GO:1990837	sequence-specific double-stranded DNA binding	1	5	0.0320971	0.255025
CS_F	GO:0004386	helicase activity	2	44	0.0332866	0.255025
CS_F	GO:0008422	beta-glucosidase activity	2	44	0.0332866	0.255025
CS_F	GO:0015291	secondary active transmembrane transporter activity	5	276	0.0347762	0.255025
CS_F	GO:0051119	sugar transmembrane transporter activity	2	48	0.0390291	0.271305
CS_F	GO:0016638	oxidoreductase activity, acting on the CH-NH2 group of donors	2	49	0.0405196	0.271305
CS_F	GO:0015036	disulfide oxidoreductase activity	4	203	0.0439731	0.282161
CS_P	GO:0046148	pigment biosynthetic process	4	37	8.56e-05	0.0304748
CS_P	GO:0042440	pigment metabolic process	4	45	0.000185673	0.0330497
CS_P	GO:0044711	single-organism biosynthetic process	18	1147	0.000364869	0.0340633
CS_P	GO:0044272	sulfur compound biosynthetic process	10	424	0.000382734	0.0340633
CS_P	GO:0008652	cellular amino acid biosynthetic process	10	470	0.000845671	0.0523368
CS_P	GO:0000097	sulfur amino acid biosynthetic process	9	407	0.00117095	0.0523368
CS_P	GO:0000096	sulfur amino acid metabolic process	9	426	0.00160161	0.0523368
CS_P	GO:0016053	organic acid biosynthetic process	10	531	0.00208756	0.0523368
CS_P	GO:0046394	carboxylic acid biosynthetic process	10	531	0.00208756	0.0523368
CS_P	GO:0006790	sulfur compound metabolic process	10	540	0.00235657	0.0523368
CS_P	GO:0009113	purine nucleobase biosynthetic process	2	12	0.00249825	0.0523368
CS_P	GO:0043096	purine nucleobase salvage	2	12	0.00249825	0.0523368
CS_P	GO:0046112	nucleobase biosynthetic process	2	12	0.00249825	0.0523368
CS_P	GO:0051552	flavone metabolic process	2	12	0.00249825	0.0523368
CS_P	GO:0051553	flavone biosynthetic process	2	12	0.00249825	0.0523368
CS_P	GO:0044710	single-organism metabolic process	56	6234	0.00255066	0.0523368
CS_P	GO:0009751	response to salicylic acid	2	13	0.00294027	0.0523368
CS_P	GO:0009863	salicylic acid mediated signaling pathway	2	13	0.00294027	0.0523368
CS_P	GO:0071407	cellular response to organic cyclic compound	2	13	0.00294027	0.0523368
CS_P	GO:0071446	cellular response to salicylic acid stimulus	2	13	0.00294027	0.0523368
CS_P	GO:0043101	purine-containing compound salvage	2	14	0.00341613	0.0579116
CS_P	GO:0044283	small molecule biosynthetic process	10	583	0.00405174	0.0655645
CS_P	GO:1901566	organonitrogen compound biosynthetic process	16	1209	0.00428455	0.0663174
CS_P	GO:0014070	response to organic cyclic compound	2	17	0.00504246	0.0747965
CS_P	GO:0044699	single-organism process	90	11459	0.00537882	0.0765945
CS_P	GO:0015766	disaccharide transport	2	20	0.00695785	0.0884641
CS_P	GO:0015772	oligosaccharide transport	2	20	0.00695785	0.0884641
CS_P	GO:0071229	cellular response to acid chemical	2	20	0.00695785	0.0884641
CS_P	GO:0006520	cellular amino acid metabolic process	12	854	0.00818855	0.0995586
CS_P	GO:0006144	purine nucleobase metabolic process	2	22	0.00838977	0.0995586
CS_P	GO:1901701	cellular response to oxygen-containing compound	2	24	0.00994185	0.114171
CS_P	GO:1901576	organic substance biosynthetic process	28	2814	0.0104321	0.116057
CS_P	GO:0009058	biosynthetic process	29	2961	0.0112541	0.121408
CS_P	GO:0042180	cellular ketone metabolic process	2	26	0.0116109	0.121573
CS_P	GO:1901564	organonitrogen compound metabolic process	21	1959	0.0121528	0.123612
CS_P	GO:0009813	flavonoid biosynthetic process	2	29	0.0143269	0.141677
CS_P	GO:0044249	cellular biosynthetic process	26	2654	0.0161694	0.155576
CS_P	GO:0044763	single-organism cellular process	55	6699	0.0179846	0.168488
CS_P	GO:0009233	menaquinone metabolic process	1	3	0.0187748	0.17138
CS_P	GO:0009112	nucleobase metabolic process	2	34	0.0193945	0.172611
CS_P	GO:0008643	carbohydrate transport	2	35	0.0204858	0.177877
CS_P	GO:0009812	flavonoid metabolic process	2	37	0.0227433	0.192777
CS_P	GO:0009404	toxin metabolic process	2	42	0.0288078	0.238502
CS_P	GO:0009438	methylglyoxal metabolic process	1	5	0.0310961	0.251595
CS_P	GO:0043094	cellular metabolic compound salvage	2	46	0.0340695	0.269528
CS_P	GO:0019725	cellular homeostasis	4	198	0.0369502	0.285963
CS_P	GO:0043436	oxoacid metabolic process	19	1966	0.0420716	0.316029
CS_P	GO:0006082	organic acid metabolic process	19	1969	0.0426107	0.316029
CT_C	GO:0042995	cell projection	3	19	0.0011421	0.0677173
CT_C	GO:0005929	cilium	2	6	0.00178203	0.0677173
CT_C	GO:0030312	external encapsulating structure	11	407	0.00590412	0.149571
CT_C	GO:0071944	cell periphery	11	429	0.00860637	0.163521
CT_C	GO:0043527	tRNA methyltransferase complex	2	19	0.0184796	0.280891
CT_C	GO:0031224	intrinsic component of membrane	60	4289	0.0265516	0.312345
CT_C	GO:0034708	methyltransferase complex	2	24	0.0287686	0.312345
CT_C	GO:0005911	cell-cell junction	12	629	0.0482721	0.407631
CT_C	GO:0030054	cell junction	12	629	0.0482721	0.407631
CT_F	GO:0031490	chromatin DNA binding	2	2	0.000172276	0.029287
CT_F	GO:0003824	catalytic activity	262	17939	0.00313319	0.20167
CT_F	GO:0052689	carboxylic ester hydrolase activity	8	188	0.00355889	0.20167
CT_F	GO:0003682	chromatin binding	2	12	0.0104216	0.300104
CT_F	GO:0015556	C4-dicarboxylate transmembrane transporter activity	2	12	0.0104216	0.300104
CT_F	GO:0016788	hydrolase activity, acting on ester bonds	25	1162	0.0114497	0.300104
CT_F	GO:0016757	transferase activity, transferring glycosyl groups	22	993	0.0126011	0.300104
CT_F	GO:0016778	diphosphotransferase activity	2	14	0.0141225	0.300104
CT_F	GO:0016160	amylase activity	3	43	0.0188558	0.308651
CT_F	GO:0016668	oxidoreductase activity, acting on a sulfur group of donors, NAD(P) as acceptor	2	17	0.0205667	0.308651
CT_F	GO:0016758	transferase activity, transferring hexosyl groups	13	528	0.0234692	0.308651
CT_F	GO:0046527	glucosyltransferase activity	7	214	0.0235857	0.308651
CT_F	GO:0005543	phospholipid binding	3	47	0.0238456	0.308651
CT_F	GO:0016426	tRNA (adenine) methyltransferase activity	2	19	0.0254183	0.308651
CT_F	GO:0005310	dicarboxylic acid transmembrane transporter activity	2	20	0.028001	0.317344
CT_F	GO:0042578	phosphoric ester hydrolase activity	12	510	0.0385717	0.390532
CT_F	GO:0016705	oxidoreductase activity, acting on paired donors, with incorporation or reduction of molecular oxygen	12	511	0.0390532	0.390532
CT_P	GO:0034728	nucleosome organization	6	57	7.66155e-05	0.0171951
CT_P	GO:0071824	protein-DNA complex subunit organization	6	59	9.31597e-05	0.0171951
CT_P	GO:1902531	regulation of intracellular signal transduction	3	8	0.00010276	0.0171951
CT_P	GO:0009966	regulation of signal transduction	3	13	0.000501009	0.0255107
CT_P	GO:0023051	regulation of signaling	3	13	0.000501009	0.0255107
CT_P	GO:0010646	regulation of cell communication	3	15	0.000782431	0.0255107
CT_P	GO:0000165	MAPK cascade	2	4	0.000914727	0.0255107
CT_P	GO:0000187	activation of MAPK activity	2	4	0.000914727	0.0255107
CT_P	GO:0009967	positive regulation of signal transduction	2	4	0.000914727	0.0255107
CT_P	GO:0015743	malate transport	2	4	0.000914727	0.0255107
CT_P	GO:0023014	signal transduction by protein phosphorylation	2	4	0.000914727	0.0255107
CT_P	GO:0023056	positive regulation of signaling	2	4	0.000914727	0.0255107
CT_P	GO:0043405	regulation of MAP kinase activity	2	4	0.000914727	0.0255107
CT_P	GO:0043406	positive regulation of MAP kinase activity	2	4	0.000914727	0.0255107
CT_P	GO:0043408	regulation of MAPK cascade	2	4	0.000914727	0.0255107
CT_P	GO:0043410	positive regulation of MAPK cascade	2	4	0.000914727	0.0255107
CT_P	GO:0071902	positive regulation of protein serine/threonine kinase activity	2	4	0.000914727	0.0255107
CT_P	GO:1902533	positive regulation of intracellular signal transduction	2	4	0.000914727	0.0255107
CT_P	GO:0048583	regulation of response to stimulus	5	68	0.00160683	0.0424542
CT_P	GO:0010647	positive regulation of cell communication	2	6	0.00224925	0.0564562
CT_P	GO:0009894	regulation of catabolic process	3	24	0.00320309	0.0765691
CT_P	GO:0006595	polyamine metabolic process	3	26	0.00403964	0.0921773
CT_P	GO:0006829	zinc II ion transport	3	27	0.00450303	0.0979101
CT_P	GO:0006672	ceramide metabolic process	2	9	0.00526608	0.0979101
CT_P	GO:0006677	glycosylceramide metabolic process	2	9	0.00526608	0.0979101
CT_P	GO:0006678	glucosylceramide metabolic process	2	9	0.00526608	0.0979101
CT_P	GO:0006687	glycosphingolipid metabolic process	2	9	0.00526608	0.0979101
CT_P	GO:0006325	chromatin organization	9	266	0.0064867	0.116297
CT_P	GO:0006914	autophagy	2	11	0.00791393	0.128155
CT_P	GO:0010506	regulation of autophagy	2	11	0.00791393	0.128155
CT_P	GO:0031329	regulation of cellular catabolic process	2	11	0.00791393	0.128155
CT_P	GO:0015740	C4-dicarboxylate transport	2	12	0.00941892	0.147759
CT_P	GO:0072529	pyrimidine-containing compound catabolic process	2	16	0.0165724	0.252102
CT_P	GO:0000041	transition metal ion transport	6	164	0.0172184	0.254225
CT_P	GO:0051276	chromosome organization	9	316	0.0183375	0.263012
CT_P	GO:0006835	dicarboxylic acid transport	2	18	0.0207871	0.289864
CT_P	GO:0044710	single-organism metabolic process	94	6234	0.0237314	0.314141
CT_P	GO:0005976	polysaccharide metabolic process	17	799	0.0237796	0.314141
CT_P	GO:0032776	DNA methylation on cytosine	1	2	0.0247772	0.318927
CT_P	GO:0044042	glucan metabolic process	12	506	0.0260381	0.319923
CT_P	GO:0005975	carbohydrate metabolic process	26	1389	0.0266147	0.319923
CT_P	GO:0044262	cellular carbohydrate metabolic process	13	567	0.0267665	0.319923
CT_P	GO:0006665	sphingolipid metabolic process	2	22	0.0303775	0.35464
CT_P	GO:1901565	organonitrogen compound catabolic process	5	140	0.0312888	0.356977
CT_P	GO:0009056	catabolic process	15	706	0.0327463	0.365304
CT_P	GO:0008202	steroid metabolic process	4	98	0.0344322	0.37576
CT_P	GO:0050896	response to stimulus	46	2819	0.0363267	0.388
CT_P	GO:0006089	lactate metabolic process	4	104	0.0414006	0.423601
CT_P	GO:0016310	phosphorylation	12	545	0.0420675	0.423601
CT_P	GO:0007165	signal transduction	13	611	0.0443316	0.423601
CT_P	GO:0023052	signaling	13	611	0.0443316	0.423601
CT_P	GO:0044700	single organism signaling	13	611	0.0443316	0.423601
CT_P	GO:0009308	amine metabolic process	4	107	0.0451623	0.423601
CT_P	GO:0006598	polyamine catabolic process	1	4	0.048942	0.423601
CT_P	GO:0009873	ethylene-activated signaling pathway	1	4	0.048942	0.423601
CT_P	GO:0010104	regulation of ethylene-activated signaling pathway	1	4	0.048942	0.423601
CT_P	GO:0070297	regulation of phosphorelay signal transduction system	1	4	0.048942	0.423601
CT_P	GO:0071369	cellular response to ethylene stimulus	1	4	0.048942	0.423601
Note: CS refers to genes up-regulated in YM21, CT refers to genes up-regulated in H559; C, F and P refer to Cellular component, Molecular function and Biological process, respectively.
