# Supplementary material for: Transcriptomic Profiling of Young Cotyledons Response to Chilling Stress in Two Contrasting Cotton (Gossypium hirsutum L.) Genotypes at the Seedling Stage
Source: Int J Mol Sci. 2020 Jul 19;21(14):5095. doi: 10.3390/ijms21145095 (PMC7404027; doi:10.3390/ijms21145095)
Supplement: Supplementary file 1 [file ijms-21-05095-s001.zip › Supplementary Files/Table S3. Significant GO-term enrichment of four significant WGCNA modules.xlsx]

## Sheet: Sheet1
Table S3. Significant GO-term enrichment of four significant WGCNA modules.
WGCNA Module	GO category	GO ID	Description	Enriched genes	All genes	p-value	p.adjust
Blue	Cellular component	GO:0000152	nuclear ubiquitin ligase complex	3	6	0.0017	0.2703
Blue	Molecular function	GO:0004672	protein kinase activity	214	2366	1.7e-15	6.375e-13
Blue	Molecular function	GO:0016773	phosphotransferase activity, alcohol group as acceptor	217	2483	3.9e-14	7e-12
Blue	Molecular function	GO:0016301	kinase activity	245	2917	5.6e-14	7e-12
Blue	Molecular function	GO:0016772	transferase activity, transferring phosphorus-containing groups	305	4187	8.5e-10	7.96875e-08
Blue	Molecular function	GO:0001071	nucleic acid binding transcription factor activity	128	1432	2.8e-09	2.1e-07
Blue	Molecular function	GO:0003677	DNA binding	88	965	3.9e-07	2.4375e-05
Blue	Molecular function	GO:0016740	transferase activity	479	7600	2.1e-06	0.0001125
Blue	Molecular function	GO:0004721	phosphoprotein phosphatase activity	30	223	2.4e-06	0.0001125
Blue	Molecular function	GO:0004713	protein tyrosine kinase activity	20	151	0.00013	0.00541667
Blue	Molecular function	GO:0042578	phosphoric ester hydrolase activity	50	599	0.00094	0.03525
Blue	Molecular function	GO:0004674	protein serine/threonine kinase activity	33	357	0.0013	0.0443182
Blue	Molecular function	GO:0097367	carbohydrate derivative binding	348	5731	0.00146	0.0443382
Blue	Molecular function	GO:0016831	carboxy-lyase activity	12	87	0.00198	0.0443382
Blue	Molecular function	GO:0001882	nucleoside binding	342	5651	0.00201	0.0443382
Blue	Molecular function	GO:0001883	purine nucleoside binding	341	5633	0.00201	0.0443382
Blue	Molecular function	GO:0032549	ribonucleoside binding	341	5633	0.00201	0.0443382
Blue	Molecular function	GO:0032550	purine ribonucleoside binding	341	5633	0.00201	0.0443382
Blue	Molecular function	GO:0016791	phosphatase activity	38	465	0.0051	0.104219
Blue	Molecular function	GO:0005319	lipid transporter activity	8	52	0.00551	0.104219
Blue	Molecular function	GO:0016830	carbon-carbon lyase activity	20	204	0.00568	0.104219
Blue	Molecular function	GO:0004712	protein serine/threonine/tyrosine kinase activity	3	8	0.00667	0.104219
Blue	Molecular function	GO:0005249	voltage-gated potassium channel activity	3	8	0.00667	0.104219
Blue	Molecular function	GO:0016412	serine O-acyltransferase activity	3	8	0.00667	0.104219
Blue	Molecular function	GO:0022843	voltage-gated cation channel activity	3	8	0.00667	0.104219
Blue	Molecular function	GO:0016788	hydrolase activity, acting on ester bonds	92	1358	0.0079	0.1185
Blue	Molecular function	GO:0004857	enzyme inhibitor activity	4	16	0.00836	0.120577
Blue	Molecular function	GO:0019207	kinase regulator activity	7	46	0.00976	0.135556
Blue	Biological process	GO:0010243	response to organonitrogen compound	54	268	4.9e-18	5.82e-15
Blue	Biological process	GO:0006952	defense response	98	745	1.6e-17	9.5e-15
Blue	Biological process	GO:0006464	cellular protein modification process	384	5253	8.2e-14	2.97e-11
Blue	Biological process	GO:0036211	protein modification process	385	5278	1e-13	2.97e-11
Blue	Biological process	GO:0050789	regulation of biological process	528	7837	6.6e-13	1.57e-10
Blue	Biological process	GO:0008219	cell death	63	455	1e-12	1.98e-10
Blue	Biological process	GO:0043412	macromolecule modification	401	5643	1.2e-12	2.03e-10
Blue	Biological process	GO:0010941	regulation of cell death	58	408	2.8e-12	3.69e-10
Blue	Biological process	GO:0043067	regulation of programmed cell death	58	408	2.8e-12	3.69e-10
Blue	Biological process	GO:0012501	programmed cell death	59	429	7.3e-12	8.67e-10
Blue	Biological process	GO:0016265	death	64	495	1.5e-11	1.62e-09
Blue	Biological process	GO:1901698	response to nitrogen compound	58	457	2.7e-10	2.67e-08
Blue	Biological process	GO:0009719	response to endogenous stimulus	121	1311	3.7e-10	3.38e-08
Blue	Biological process	GO:0065007	biological regulation	545	8495	9.8e-10	8.31e-08
Blue	Biological process	GO:0010468	regulation of gene expression	293	4081	1.3e-09	1.03e-07
Blue	Biological process	GO:0007165	signal transduction	173	2131	1.5e-09	1.06e-07
Blue	Biological process	GO:0023052	signaling	173	2134	1.6e-09	1.06e-07
Blue	Biological process	GO:0044700	single organism signaling	173	2134	1.6e-09	1.06e-07
Blue	Biological process	GO:0044267	cellular protein metabolic process	432	6498	1.7e-09	1.06e-07
Blue	Biological process	GO:0060255	regulation of macromolecule metabolic process	313	4434	1.8e-09	1.07e-07
Blue	Biological process	GO:0007154	cell communication	192	2451	2.8e-09	1.58e-07
Blue	Biological process	GO:0044260	cellular macromolecule metabolic process	713	11697	4.9e-09	2.64e-07
Blue	Biological process	GO:0006950	response to stress	252	3458	6.4e-09	3.21e-07
Blue	Biological process	GO:0002376	immune system process	56	472	6.5e-09	3.21e-07
Blue	Biological process	GO:0043170	macromolecule metabolic process	886	15105	2.2e-08	1.04e-06
Blue	Biological process	GO:0009863	salicylic acid mediated signaling pathway	35	241	3.3e-08	1.45e-06
Blue	Biological process	GO:0071446	cellular response to salicylic acid stimulus	35	241	3.3e-08	1.45e-06
Blue	Biological process	GO:0009751	response to salicylic acid	35	242	3.6e-08	1.53e-06
Blue	Biological process	GO:0010033	response to organic substance	164	2111	7.9e-08	3.23e-06
Blue	Biological process	GO:0002252	immune effector process	20	97	9.5e-08	3.76e-06
Blue	Biological process	GO:0019222	regulation of metabolic process	348	5242	1.5e-07	5.74e-06
Blue	Biological process	GO:0009620	response to fungus	38	298	2.8e-07	1.02e-05
Blue	Biological process	GO:0051716	cellular response to stimulus	213	2959	2.9e-07	1.02e-05
Blue	Biological process	GO:0043207	response to external biotic stimulus	85	934	3e-07	1.02e-05
Blue	Biological process	GO:0051707	response to other organism	85	934	3e-07	1.02e-05
Blue	Biological process	GO:0080134	regulation of response to stress	18	87	3.9e-07	1.29e-05
Blue	Biological process	GO:0051704	multi-organism process	91	1034	5e-07	1.6e-05
Blue	Biological process	GO:0001101	response to acid chemical	88	1003	8.7e-07	2.72e-05
Blue	Biological process	GO:0031347	regulation of defense response	16	75	1.1e-06	3.35e-05
Blue	Biological process	GO:0009607	response to biotic stimulus	85	966	1.2e-06	3.56e-05
Blue	Biological process	GO:0050896	response to stimulus	414	6535	1.3e-06	3.76e-05
Blue	Biological process	GO:0009696	salicylic acid metabolic process	28	201	1.7e-06	4.69e-05
Blue	Biological process	GO:0042537	benzene-containing compound metabolic process	28	201	1.7e-06	4.69e-05
Blue	Biological process	GO:0032446	protein modification by small protein conjugation	71	775	2.2e-06	5.94e-05
Blue	Biological process	GO:0044237	cellular metabolic process	981	17334	3.4e-06	8.97e-05
Blue	Biological process	GO:0050794	regulation of cellular process	295	4486	3.9e-06	0.000100637
Blue	Biological process	GO:0042221	response to chemical	209	3007	4.3e-06	0.000108598
Blue	Biological process	GO:0018958	phenol-containing compound metabolic process	28	213	5.5e-06	0.000135657
Blue	Biological process	GO:0006816	calcium ion transport	15	75	5.6e-06	0.000135657
Blue	Biological process	GO:0071310	cellular response to organic substance	104	1298	5.8e-06	0.000137692
Blue	Biological process	GO:0098542	defense response to other organism	30	241	7.8e-06	0.000181541
Blue	Biological process	GO:0070887	cellular response to chemical stimulus	104	1308	8e-06	0.000182615
Blue	Biological process	GO:0070647	protein modification by small protein conjugation or removal	76	884	9.9e-06	0.000221723
Blue	Biological process	GO:0009725	response to hormone	95	1183	1.3e-05	0.000285759
Blue	Biological process	GO:0014070	response to organic cyclic compound	53	557	1.5e-05	0.000321898
Blue	Biological process	GO:0019538	protein metabolic process	455	7448	1.6e-05	0.000321898
Blue	Biological process	GO:0009755	hormone-mediated signaling pathway	81	973	1.6e-05	0.000321898
Blue	Biological process	GO:0032870	cellular response to hormone stimulus	81	973	1.6e-05	0.000321898
Blue	Biological process	GO:0071495	cellular response to endogenous stimulus	81	973	1.6e-05	0.000321898
Blue	Biological process	GO:0006468	protein phosphorylation	62	689	1.7e-05	0.000336317
Blue	Biological process	GO:0071704	organic substance metabolic process	1073	19378	4.6e-05	0.000895115
Blue	Biological process	GO:0071229	cellular response to acid chemical	39	392	7.4e-05	0.00141674
Blue	Biological process	GO:0071407	cellular response to organic cyclic compound	43	452	9.2e-05	0.0017334
Blue	Biological process	GO:0009617	response to bacterium	38	383	9.7e-05	0.00177137
Blue	Biological process	GO:0009605	response to external stimulus	115	1571	9.7e-05	0.00177137
Blue	Biological process	GO:0009692	ethylene metabolic process	14	86	0.00012	0.00206435
Blue	Biological process	GO:0043449	cellular alkene metabolic process	14	86	0.00012	0.00206435
Blue	Biological process	GO:1900673	olefin metabolic process	14	86	0.00012	0.00206435
Blue	Biological process	GO:0016310	phosphorylation	67	815	0.00012	0.00206435
Blue	Biological process	GO:0006955	immune response	37	375	0.00013	0.00217338
Blue	Biological process	GO:0045087	innate immune response	37	375	0.00013	0.00217338
Blue	Biological process	GO:1901701	cellular response to oxygen-containing compound	50	566	0.00016	0.00263778
Blue	Biological process	GO:0042325	regulation of phosphorylation	23	203	0.00035	0.0056911
Blue	Biological process	GO:0008152	metabolic process	1332	24833	0.00043	0.00689743
Blue	Biological process	GO:0009814	defense response, incompatible interaction	21	181	0.00045	0.007122
Blue	Biological process	GO:0010647	positive regulation of cell communication	5	14	0.00049	0.00765303
Blue	Biological process	GO:0009615	response to virus	3	4	0.00053	0.00776679
Blue	Biological process	GO:0009910	negative regulation of flower development	3	4	0.00053	0.00776679
Blue	Biological process	GO:0050688	regulation of defense response to virus	3	4	0.00053	0.00776679
Blue	Biological process	GO:0051607	defense response to virus	3	4	0.00053	0.00776679
Blue	Biological process	GO:2000242	negative regulation of reproductive process	3	4	0.00053	0.00776679
Blue	Biological process	GO:0019220	regulation of phosphate metabolic process	23	212	0.00064	0.00915277
Blue	Biological process	GO:0051174	regulation of phosphorus metabolic process	23	212	0.00064	0.00915277
Blue	Biological process	GO:0006605	protein targeting	71	937	0.00082	0.0115874
Blue	Biological process	GO:0010260	organ senescence	11	70	0.00087	0.0121493
Blue	Biological process	GO:0043900	regulation of multi-organism process	5	16	0.00098	0.0135263
Blue	Biological process	GO:0009891	positive regulation of biosynthetic process	14	106	0.0011	0.0149724
Blue	Biological process	GO:0001932	regulation of protein phosphorylation	21	194	0.00111	0.0149724
Blue	Biological process	GO:0002697	regulation of immune effector process	4	10	0.00115	0.0153376
Blue	Biological process	GO:1902582	single-organism intracellular transport	82	1132	0.00127	0.0167499
Blue	Biological process	GO:0006595	polyamine metabolic process	11	75	0.00155	0.0202181
Blue	Biological process	GO:0006865	amino acid transport	15	124	0.00184	0.02374
Blue	Biological process	GO:0006796	phosphate-containing compound metabolic process	325	5445	0.00186	0.02374
Blue	Biological process	GO:1901700	response to oxygen-containing compound	82	1151	0.00201	0.0253643
Blue	Biological process	GO:0000160	phosphorelay signal transduction system	23	231	0.00203	0.0253643
Blue	Biological process	GO:0006869	lipid transport	12	90	0.00224	0.0274111
Blue	Biological process	GO:0010876	lipid localization	12	90	0.00224	0.0274111
Blue	Biological process	GO:0032101	regulation of response to external stimulus	3	6	0.00243	0.0294328
Blue	Biological process	GO:0048581	negative regulation of post-embryonic development	4	12	0.0025	0.029675
Blue	Biological process	GO:0051241	negative regulation of multicellular organismal process	4	12	0.0025	0.029675
Blue	Biological process	GO:0033554	cellular response to stress	61	830	0.00365	0.0428965
Blue	Biological process	GO:0006793	phosphorus metabolic process	328	5568	0.0039	0.0453853
Blue	Biological process	GO:0006596	polyamine biosynthetic process	6	31	0.00452	0.0510975
Blue	Biological process	GO:0009309	amine biosynthetic process	6	31	0.00452	0.0510975
Blue	Biological process	GO:0042401	cellular biogenic amine biosynthetic process	6	31	0.00452	0.0510975
Blue	Biological process	GO:0002831	regulation of response to biotic stimulus	7	41	0.00461	0.0516233
Blue	Biological process	GO:0032147	activation of protein kinase activity	12	99	0.00495	0.053415
Blue	Biological process	GO:0033674	positive regulation of kinase activity	12	99	0.00495	0.053415
Blue	Biological process	GO:0045860	positive regulation of protein kinase activity	12	99	0.00495	0.053415
Blue	Biological process	GO:0051347	positive regulation of transferase activity	12	99	0.00495	0.053415
Blue	Biological process	GO:0007568	aging	12	100	0.00537	0.0574251
Blue	Biological process	GO:0043085	positive regulation of catalytic activity	13	113	0.00552	0.0579844
Blue	Biological process	GO:0044093	positive regulation of molecular function	13	113	0.00552	0.0579844
Blue	Biological process	GO:0010467	gene expression	375	6483	0.0061	0.0632723
Blue	Biological process	GO:0006820	anion transport	51	687	0.00613	0.0632723
Blue	Biological process	GO:0007088	regulation of mitotic nuclear division	3	8	0.00631	0.0645687
Blue	Biological process	GO:0043549	regulation of kinase activity	17	170	0.007	0.0698235
Blue	Biological process	GO:0045859	regulation of protein kinase activity	17	170	0.007	0.0698235
Blue	Biological process	GO:0051338	regulation of transferase activity	17	170	0.007	0.0698235
Blue	Biological process	GO:0031401	positive regulation of protein modification process	13	117	0.00737	0.0729016
Blue	Biological process	GO:0008037	cell recognition	11	93	0.00835	0.0817389
Blue	Biological process	GO:0032270	positive regulation of cellular protein metabolic process	13	119	0.00847	0.0817389
Blue	Biological process	GO:0051247	positive regulation of protein metabolic process	13	119	0.00847	0.0817389
Blue	Biological process	GO:0015711	organic anion transport	27	322	0.00935	0.0895036
Green	Cellular component	GO:0043227	membrane-bounded organelle	189	10638	4.4e-06	0.000374
Green	Cellular component	GO:0043231	intracellular membrane-bounded organelle	182	10316	1.8e-05	0.000765
Green	Cellular component	GO:0043226	organelle	193	11439	0.00017	0.00481667
Green	Cellular component	GO:0043229	intracellular organelle	188	11186	0.00036	0.00765
Green	Cellular component	GO:0044424	intracellular part	218	13624	0.0012	0.0204
Green	Cellular component	GO:0005622	intracellular	218	13655	0.00144	0.0204
Green	Molecular function	GO:0001071	nucleic acid binding transcription factor activity	67	1432	6.2e-14	1.2896e-11
Green	Molecular function	GO:0003677	DNA binding	33	965	0.00013	0.01352
Green	Molecular function	GO:0016713	oxidoreductase activity, acting on paired donors, with incorporation or reduction of molecular oxygen, reduced iron-sulfur protein as one donor, and incorporation of one atom of oxygen	4	19	0.00026	0.01508
Green	Molecular function	GO:0016427	tRNA (cytosine) methyltransferase activity	2	2	0.00029	0.01508
Green	Molecular function	GO:0019144	ADP-sugar diphosphatase activity	2	5	0.00278	0.0963733
Green	Molecular function	GO:0044212	transcription regulatory region DNA binding	2	5	0.00278	0.0963733
Green	Molecular function	GO:0008173	RNA methyltransferase activity	4	47	0.00825	0.21736
Green	Molecular function	GO:0046983	protein dimerization activity	15	437	0.00836	0.21736
Green	Biological process	GO:0010468	regulation of gene expression	115	4081	2e-11	1.55e-08
Green	Biological process	GO:0060255	regulation of macromolecule metabolic process	116	4434	1.5e-09	5.81e-07
Green	Biological process	GO:0019222	regulation of metabolic process	125	5242	7.5e-08	1.94e-05
Green	Biological process	GO:0050789	regulation of biological process	167	7837	4.6e-07	7.28e-05
Green	Biological process	GO:0065007	biological regulation	178	8495	4.7e-07	7.28e-05
Green	Biological process	GO:0006972	hyperosmotic response	12	151	3.6e-06	0.0004644
Green	Biological process	GO:0010467	gene expression	137	6483	1.4e-05	0.001548
Green	Biological process	GO:0034645	cellular macromolecule biosynthetic process	101	4453	1.8e-05	0.0017415
Green	Biological process	GO:0018131	oxazole or thiazole biosynthetic process	3	5	3.4e-05	0.0026316
Green	Biological process	GO:0046484	oxazole or thiazole metabolic process	3	5	3.4e-05	0.0026316
Green	Biological process	GO:0009059	macromolecule biosynthetic process	101	4636	8.9e-05	0.00626236
Green	Biological process	GO:0044260	cellular macromolecule metabolic process	215	11697	0.00023	0.0142892
Green	Biological process	GO:0000160	phosphorelay signal transduction system	12	231	0.00024	0.0142892
Green	Biological process	GO:0009694	jasmonic acid metabolic process	9	137	0.00026	0.0143743
Green	Biological process	GO:0006772	thiamine metabolic process	3	11	0.00052	0.026832
Green	Biological process	GO:0010359	regulation of anion channel activity	3	14	0.00112	0.0509929
Green	Biological process	GO:1903959	regulation of anion transmembrane transport	3	14	0.00112	0.0509929
Green	Biological process	GO:0043170	macromolecule metabolic process	262	15105	0.00136	0.0562168
Green	Biological process	GO:0042723	thiamine-containing compound metabolic process	3	15	0.00138	0.0562168
Green	Biological process	GO:0009058	biosynthetic process	139	7299	0.00151	0.058437
Green	Biological process	GO:0044249	cellular biosynthetic process	128	6717	0.00245	0.0903
Green	Biological process	GO:1901576	organic substance biosynthetic process	129	6829	0.00322	0.0948867
Green	Biological process	GO:0044070	regulation of anion transport	3	20	0.00327	0.0948867
Green	Biological process	GO:0017148	negative regulation of translation	2	6	0.00331	0.0948867
Green	Biological process	GO:0032055	negative regulation of translation in response to stress	2	6	0.00331	0.0948867
Green	Biological process	GO:0034249	negative regulation of cellular amide metabolic process	2	6	0.00331	0.0948867
Green	Biological process	GO:0043555	regulation of translation in response to stress	2	6	0.00331	0.0948867
Green	Biological process	GO:0000912	assembly of actomyosin apparatus involved in cytokinesis	2	7	0.00459	0.122506
Green	Biological process	GO:1902407	assembly of actomyosin apparatus involved in mitotic cytokinesis	2	7	0.00459	0.122506
Green	Biological process	GO:0009404	toxin metabolic process	8	172	0.00493	0.127194
Green	Biological process	GO:0048511	rhythmic process	6	104	0.00515	0.127468
Green	Biological process	GO:0019748	secondary metabolic process	17	555	0.00527	0.127468
Green	Biological process	GO:0071229	cellular response to acid chemical	13	392	0.0074	0.173564
Saddlebrown	Cellular component	GO:0071944	cell periphery	4	683	0.0055	0.138767
Saddlebrown	Molecular function	GO:0046906	tetrapyrrole binding	7	930	0.0002	0.00725333
Saddlebrown	Molecular function	GO:0016211	ammonia ligase activity	2	20	0.00032	0.00725333
Saddlebrown	Molecular function	GO:0016880	acid-ammonia (or amide) ligase activity	2	20	0.00032	0.00725333
Saddlebrown	Molecular function	GO:0016798	hydrolase activity, acting on glycosyl bonds	5	585	0.00101	0.01717
Saddlebrown	Molecular function	GO:0016879	ligase activity, forming carbon-nitrogen bonds	3	183	0.00184	0.0228933
Saddlebrown	Molecular function	GO:0016160	amylase activity	2	50	0.00202	0.0228933
Saddlebrown	Molecular function	GO:0016874	ligase activity	4	444	0.00279	0.0271029
Saddlebrown	Biological process	GO:0009064	glutamine family amino acid metabolic process	4	147	4.3e-05	0.01204
Saddlebrown	Biological process	GO:0006541	glutamine metabolic process	2	22	0.00039	0.0546
Saddlebrown	Biological process	GO:0006950	response to stress	12	3458	0.0013	0.121333
Saddlebrown	Biological process	GO:0006520	cellular amino acid metabolic process	6	1235	0.00541	0.2772
Saddlebrown	Biological process	GO:0060771	phyllotactic patterning	1	5	0.0066	0.2772
Saddlebrown	Biological process	GO:1901605	alpha-amino acid metabolic process	4	579	0.00709	0.2772
Saddlebrown	Biological process	GO:0006275	regulation of DNA replication	1	6	0.00792	0.2772
Saddlebrown	Biological process	GO:0090329	regulation of DNA-dependent DNA replication	1	6	0.00792	0.2772
Saddlebrown	Biological process	GO:0009956	radial pattern formation	1	7	0.00923	0.287156
Paleturquoise	Cellular component	GO:0005618	cell wall	9	235	3e-06	0.000198
Paleturquoise	Cellular component	GO:0030312	external encapsulating structure	13	632	1.8e-05	0.0005676
Paleturquoise	Cellular component	GO:0031012	extracellular matrix	3	12	2.7e-05	0.0005676
Paleturquoise	Cellular component	GO:0071944	cell periphery	13	683	4e-05	0.0005676
Paleturquoise	Cellular component	GO:0042579	microbody	8	253	4.3e-05	0.0005676
Paleturquoise	Cellular component	GO:0005777	peroxisome	3	84	0.0089	0.0979
Paleturquoise	Molecular function	GO:0016879	ligase activity, forming carbon-nitrogen bonds	8	183	2.2e-05	0.00134367
Paleturquoise	Molecular function	GO:0004553	hydrolase activity, hydrolyzing O-glycosyl compounds	12	440	2.5e-05	0.00134367
Paleturquoise	Molecular function	GO:0043168	anion binding	13	522	2.9e-05	0.00134367
Paleturquoise	Molecular function	GO:0015036	disulfide oxidoreductase activity	8	203	4.7e-05	0.00163325
Paleturquoise	Molecular function	GO:0016634	oxidoreductase activity, acting on the CH-CH group of donors, oxygen as acceptor	4	44	0.00017	0.00417
Paleturquoise	Molecular function	GO:0015926	glucosidase activity	5	83	0.00018	0.00417
Paleturquoise	Molecular function	GO:0016667	oxidoreductase activity, acting on a sulfur group of donors	8	271	0.00034	0.006255
Paleturquoise	Molecular function	GO:0016798	hydrolase activity, acting on glycosyl bonds	12	585	0.00036	0.006255
Paleturquoise	Molecular function	GO:0016491	oxidoreductase activity	34	3041	0.00067	0.0103478
Paleturquoise	Molecular function	GO:0003824	catalytic activity	148	20377	0.00076	0.010564
Paleturquoise	Molecular function	GO:0016856	racemase and epimerase activity, acting on hydroxy acids and derivatives	2	8	0.00108	0.0136473
Paleturquoise	Molecular function	GO:0016846	carbon-sulfur lyase activity	3	50	0.00388	0.041422
Paleturquoise	Molecular function	GO:0016421	CoA carboxylase activity	2	16	0.00447	0.041422
Paleturquoise	Molecular function	GO:0016863	intramolecular oxidoreductase activity, transposing C=C bonds	2	16	0.00447	0.041422
Paleturquoise	Molecular function	GO:0016885	ligase activity, forming carbon-carbon bonds	2	16	0.00447	0.041422
Paleturquoise	Molecular function	GO:0016627	oxidoreductase activity, acting on the CH-CH group of donors	9	512	0.00536	0.0417772
Paleturquoise	Molecular function	GO:0031406	carboxylic acid binding	4	111	0.00541	0.0417772
Paleturquoise	Molecular function	GO:0043177	organic acid binding	4	111	0.00541	0.0417772
Paleturquoise	Molecular function	GO:0016874	ligase activity	8	444	0.00736	0.0538442
Paleturquoise	Molecular function	GO:0016884	carbon-nitrogen ligase activity, with glutamine as amido-N-donor	2	22	0.00839	0.0583105
Paleturquoise	Biological process	GO:1901605	alpha-amino acid metabolic process	16	579	4e-07	0.000157025
Paleturquoise	Biological process	GO:0016054	organic acid catabolic process	11	281	1e-06	0.000157025
Paleturquoise	Biological process	GO:0046395	carboxylic acid catabolic process	11	281	1e-06	0.000157025
Paleturquoise	Biological process	GO:0044282	small molecule catabolic process	11	284	1.1e-06	0.000157025
Paleturquoise	Biological process	GO:0044712	single-organism catabolic process	11	318	3.3e-06	0.00037686
Paleturquoise	Biological process	GO:0006241	CTP biosynthetic process	4	23	9.6e-06	0.000783086
Paleturquoise	Biological process	GO:0046036	CTP metabolic process	4	23	9.6e-06	0.000783086
Paleturquoise	Biological process	GO:1901565	organonitrogen compound catabolic process	8	189	1.8e-05	0.00128475
Paleturquoise	Biological process	GO:0019752	carboxylic acid metabolic process	37	3117	2.9e-05	0.00183989
Paleturquoise	Biological process	GO:0043436	oxoacid metabolic process	37	3237	6.5e-05	0.00273264
Paleturquoise	Biological process	GO:0006082	organic acid metabolic process	37	3240	6.6e-05	0.00273264
Paleturquoise	Biological process	GO:0009148	pyrimidine nucleoside triphosphate biosynthetic process	4	37	6.7e-05	0.00273264
Paleturquoise	Biological process	GO:0009208	pyrimidine ribonucleoside triphosphate metabolic process	4	37	6.7e-05	0.00273264
Paleturquoise	Biological process	GO:0009209	pyrimidine ribonucleoside triphosphate biosynthetic process	4	37	6.7e-05	0.00273264
Paleturquoise	Biological process	GO:0009147	pyrimidine nucleoside triphosphate metabolic process	4	39	8.3e-05	0.00273479
Paleturquoise	Biological process	GO:0009218	pyrimidine ribonucleotide metabolic process	4	40	9.1e-05	0.00273479
Paleturquoise	Biological process	GO:0009220	pyrimidine ribonucleotide biosynthetic process	4	40	9.1e-05	0.00273479
Paleturquoise	Biological process	GO:0046132	pyrimidine ribonucleoside biosynthetic process	4	40	9.1e-05	0.00273479
Paleturquoise	Biological process	GO:0046134	pyrimidine nucleoside biosynthetic process	4	40	9.1e-05	0.00273479
Paleturquoise	Biological process	GO:0009062	fatty acid catabolic process	8	246	0.00011	0.00299095
Paleturquoise	Biological process	GO:0072329	monocarboxylic acid catabolic process	8	246	0.00011	0.00299095
Paleturquoise	Biological process	GO:0044242	cellular lipid catabolic process	8	252	0.00014	0.00363364
Paleturquoise	Biological process	GO:0016042	lipid catabolic process	8	256	0.00015	0.00372391
Paleturquoise	Biological process	GO:0006213	pyrimidine nucleoside metabolic process	4	52	0.00026	0.0059384
Paleturquoise	Biological process	GO:0046131	pyrimidine ribonucleoside metabolic process	4	52	0.00026	0.0059384
Paleturquoise	Biological process	GO:0019725	cellular homeostasis	10	445	0.00034	0.00746692
Paleturquoise	Biological process	GO:0006520	cellular amino acid metabolic process	18	1235	0.00041	0.008565
Paleturquoise	Biological process	GO:1901606	alpha-amino acid catabolic process	3	25	0.00042	0.008565
Paleturquoise	Biological process	GO:0009746	response to hexose	6	164	0.00045	0.008565
Paleturquoise	Biological process	GO:0034284	response to monosaccharide	6	164	0.00045	0.008565
Paleturquoise	Biological process	GO:0006551	leucine metabolic process	3	27	0.00054	0.00994645
Paleturquoise	Biological process	GO:0009068	aspartate family amino acid catabolic process	2	7	0.00072	0.0124582
Paleturquoise	Biological process	GO:0009087	methionine catabolic process	2	7	0.00072	0.0124582
Paleturquoise	Biological process	GO:0006511	ubiquitin-dependent protein catabolic process	5	124	0.00087	0.0146109
Paleturquoise	Biological process	GO:0019336	phenol-containing compound catabolic process	2	8	0.00095	0.0150681
Paleturquoise	Biological process	GO:1901616	organic hydroxy compound catabolic process	2	8	0.00095	0.0150681
Paleturquoise	Biological process	GO:0044281	small molecule metabolic process	43	4546	0.00101	0.0155868
Paleturquoise	Biological process	GO:0009063	cellular amino acid catabolic process	3	35	0.00116	0.0174305
Paleturquoise	Biological process	GO:0009066	aspartate family amino acid metabolic process	4	79	0.00126	0.0184477
Paleturquoise	Biological process	GO:0006787	porphyrin-containing compound catabolic process	4	87	0.00179	0.024008
Paleturquoise	Biological process	GO:0033015	tetrapyrrole catabolic process	4	87	0.00179	0.024008
Paleturquoise	Biological process	GO:0051187	cofactor catabolic process	4	87	0.00179	0.024008
Paleturquoise	Biological process	GO:0006529	asparagine biosynthetic process	2	11	0.00184	0.024008
Paleturquoise	Biological process	GO:0009064	glutamine family amino acid metabolic process	5	147	0.00185	0.024008
Paleturquoise	Biological process	GO:0000098	sulfur amino acid catabolic process	2	12	0.00221	0.0274328
Paleturquoise	Biological process	GO:0044273	sulfur compound catabolic process	2	12	0.00221	0.0274328
Paleturquoise	Biological process	GO:0044710	single-organism metabolic process	78	10058	0.00251	0.0304938
Paleturquoise	Biological process	GO:0006528	asparagine metabolic process	2	13	0.0026	0.0309292
Paleturquoise	Biological process	GO:0051260	protein homooligomerization	2	14	0.00302	0.0350594
Paleturquoise	Biological process	GO:0042221	response to chemical	30	3007	0.00307	0.0350594
Paleturquoise	Biological process	GO:0008152	metabolic process	161	24833	0.00365	0.0408657
Paleturquoise	Biological process	GO:1901575	organic substance catabolic process	16	1294	0.00442	0.0471604
Paleturquoise	Biological process	GO:0051552	flavone metabolic process	2	17	0.00446	0.0471604
Paleturquoise	Biological process	GO:0051553	flavone biosynthetic process	2	17	0.00446	0.0471604
Paleturquoise	Biological process	GO:0009116	nucleoside metabolic process	5	183	0.00474	0.0483311
Paleturquoise	Biological process	GO:0009119	ribonucleoside metabolic process	5	183	0.00474	0.0483311
Paleturquoise	Biological process	GO:0006570	tyrosine metabolic process	2	18	0.00499	0.0499875
Paleturquoise	Biological process	GO:0034285	response to disaccharide	5	186	0.00508	0.0500117
Paleturquoise	Biological process	GO:0019852	L-ascorbic acid metabolic process	2	19	0.00556	0.0538095
Paleturquoise	Biological process	GO:0042592	homeostatic process	10	664	0.00637	0.0606212
Paleturquoise	Biological process	GO:0009142	nucleoside triphosphate biosynthetic process	4	128	0.00713	0.065665
Paleturquoise	Biological process	GO:0009201	ribonucleoside triphosphate biosynthetic process	4	128	0.00713	0.065665
Paleturquoise	Biological process	GO:0044248	cellular catabolic process	14	1126	0.00725	0.0657103
Paleturquoise	Biological process	GO:0044238	primary metabolic process	105	14910	0.00752	0.0661482
Paleturquoise	Biological process	GO:0009199	ribonucleoside triphosphate metabolic process	4	130	0.00753	0.0661482
Paleturquoise	Biological process	GO:0009081	branched-chain amino acid metabolic process	3	69	0.00799	0.0691256
Paleturquoise	Biological process	GO:0009141	nucleoside triphosphate metabolic process	4	134	0.00836	0.0712472
Paleturquoise	Biological process	GO:0035966	response to topologically incorrect protein	5	219	0.00992	0.0811636
Paleturquoise	Biological process	GO:0009163	nucleoside biosynthetic process	4	141	0.00995	0.0811636
Paleturquoise	Biological process	GO:0042455	ribonucleoside biosynthetic process	4	141	0.00995	0.0811636
