# Supplementary material for: Transcriptomic Profiling of Young Cotyledons Response to Chilling Stress in Two Contrasting Cotton (Gossypium hirsutum L.) Genotypes at the Seedling Stage
Source: Int J Mol Sci. 2020 Jul 19;21(14):5095. doi: 10.3390/ijms21145095 (PMC7404027; doi:10.3390/ijms21145095)
Supplement: Supplementary file 1 [file ijms-21-05095-s001.zip › Supplementary Files/Table S4. Transcription factor genes in four significant WGCNA modules.xlsx]

## Sheet: Sheet1
Table S4. Transcription factor genes in four significant WGCNA modules.
Module	GeneID	TF family	Symbol	Description	Connectivity	Kme	SS.value	Hub genes
blue	GH_A11G2168	ZF-HD	ZHD1	PREDICTED: zinc-finger homeodomain protein 2-like [Gossypium hirsutum]	119.652	0.526379	0.280684	No
blue	GH_A11G1915	ZF-HD	ZHD6	PREDICTED: zinc-finger homeodomain protein 6-like [Gossypium hirsutum]	820.343	-0.837555	-2.08708	No
blue	GH_D07G1225	YABBY	YAB5	YABBY2-like transcription factor YAB2 [Morella rubra]	1152.46	-0.888315	-1.01901	No
blue	GH_A01G1740	YABBY	YAB4	PREDICTED: axial regulator YABBY 4 isoform X1 [Gossypium raimondii]	511.348	-0.764307	-1.87479	No
blue	GH_A05G0603	WRKY	WRKY40	PREDICTED: probable WRKY transcription factor 40 isoform X1 [Gossypium hirsutum]	1913.03	0.965433	0.222425	No
blue	GH_D05G0600	WRKY	WRKY40	WRKY transcription factor 24 [Gossypium hirsutum]	1862.33	0.96002	0.195695	No
blue	GH_A06G1106	WRKY	WRKY40	probable WRKY transcription factor 40 [Gossypium arboreum]	2005.43	0.975458	0.281342	No
blue	GH_D03G1623	WRKY	WRKY24	probable WRKY transcription factor 25 [Gossypium hirsutum]	1965.2	0.970984	0.252454	No
blue	GH_A03G0350	WRKY	WRKY24	PREDICTED: probable WRKY transcription factor 26 [Gossypium hirsutum]	1803.95	0.953643	0.160167	No
blue	GH_D06G2141	WRKY	WRKY40	PREDICTED: probable WRKY transcription factor 40 isoform X1 [Gossypium raimondii]	2013.51	0.976115	0.287932	No
blue	GH_A06G2099	WRKY	WRKY40	PREDICTED: probable WRKY transcription factor 40 [Gossypium arboreum]	2021.89	0.978001	0.323743	No
blue	GH_A08G1141	WRKY	WRKY41	probable WRKY transcription factor 41 [Gossypium hirsutum]	1879.99	0.968368	0.446473	No
blue	GH_D10G0121	WRKY	WRKY6	PREDICTED: probable WRKY transcription factor 31 [Gossypium hirsutum]	1923.52	0.968278	0.266096	No
blue	GH_D07G1505	WRKY	WRKY46	PREDICTED: probable WRKY transcription factor 46 [Gossypium hirsutum]	1861.31	0.96097	0.246741	No
blue	GH_D04G1498	WRKY	WRKY33	PREDICTED: probable WRKY transcription factor 33 [Gossypium hirsutum]	1702.83	0.944616	0.207281	No
blue	GH_A04G1157	WRKY	WRKY33	PREDICTED: probable WRKY transcription factor 33 [Gossypium hirsutum]	1667.12	0.941478	0.24538	No
blue	GH_A11G2050	WRKY	WRKY7	probable WRKY transcription factor 15 [Gossypium hirsutum]	2079.84	0.987968	0.25974	No
blue	GH_A05G1725	WRKY	WRKY6	WRKY transcription factor 31 [Gossypium hirsutum]	2052.2	0.984443	0.492183	No
blue	GH_A06G1343	WRKY	WRKY17	WRKY11 [Gossypium hirsutum]	1439.53	0.927787	0.389729	No
blue	GH_A08G1594	WRKY	WRKY22	WRKY transcription factor 22-like [Gossypium hirsutum]	1820.69	0.964284	0.477122	No
blue	GH_A05G2059	WRKY	WRKY7	PREDICTED: probable WRKY transcription factor 7 [Gossypium hirsutum]	1453.78	0.923252	0.141272	No
blue	GH_D02G0033	WRKY	WRKY70	PREDICTED: probable WRKY transcription factor 70 [Gossypium hirsutum]	1842.84	0.959547	0.235164	No
blue	GH_A12G2543	WRKY	WRKY53	probable WRKY transcription factor 53 [Gossypium hirsutum]	1060.07	0.868636	0.362554	No
blue	GH_D07G0226	WRKY	WRKY50	PREDICTED: probable WRKY transcription factor 50 isoform X1 [Gossypium raimondii]	1881.84	0.967951	0.39238	No
blue	GH_D12G2563	WRKY	WRKY53	probable WRKY transcription factor 53 [Gossypium hirsutum]	1040.97	0.869523	0.482838	No
blue	GH_D08G1609	WRKY	WRKY22	WRKY protein 26 [Gossypium hirsutum]	1385.12	0.918735	0.320521	No
blue	GH_A10G1898	WRKY	WRKY48	PREDICTED: probable WRKY transcription factor 48 [Gossypium arboreum]	1645.63	0.944297	0.208711	No
blue	GH_D05G2654	WRKY	WRKY7	probable WRKY transcription factor 7 [Gossypium hirsutum]	2059.3	0.984834	0.427459	No
blue	GH_D05G1205	WRKY	WRKY40	PREDICTED: probable WRKY transcription factor 40 [Gossypium hirsutum]	1092.96	0.880659	0.412541	No
blue	GH_A12G1363	WRKY	WRKY47	PREDICTED: probable WRKY transcription factor 47 [Gossypium hirsutum]	1284.23	0.908184	0.206897	No
blue	GH_A12G1401	WRKY	WRKY23	PREDICTED: probable WRKY transcription factor 23 [Gossypium hirsutum]	1230.61	0.897552	0.33996	No
blue	GH_A05G3999	WRKY	WRKY71	probable WRKY transcription factor 71 [Gossypium hirsutum]	623.83	0.797477	0.16545	No
blue	GH_D07G2048	WRKY	WRKY6	PREDICTED: probable WRKY transcription factor 31 [Gossypium raimondii]	926.023	0.855466	0.364146	No
blue	GH_A02G0035	WRKY	WRKY70	WRKY transcription factor 5 [Gossypium hirsutum]	1110.98	0.883625	0.464497	No
blue	GH_A06G0931	WRKY	WRKY50	PREDICTED: probable WRKY transcription factor 50 [Gossypium hirsutum]	371.542	0.728323	0.347003	No
blue	GH_A07G0217	WRKY	WRKY50	PREDICTED: probable WRKY transcription factor 50 isoform X1 [Gossypium hirsutum]	1750.13	0.954666	0.322476	No
blue	GH_D13G0831	WRKY	WRKY57	PREDICTED: probable WRKY transcription factor 57 [Gossypium hirsutum]	1218.69	-0.896933	-3.43706	No
blue	GH_A08G0288	WRKY	WRKY20	PREDICTED: probable WRKY transcription factor 20 isoform X1 [Gossypium arboreum]	1247.8	-0.900332	-2.51316	No
blue	GH_A07G2340	WRKY	WRKY4	WRKY transcription factor 108 [Gossypium hirsutum]	1028.87	-0.87521	-3.07792	No
blue	GH_A13G0901	WRKY	WRKY57	PREDICTED: probable WRKY transcription factor 57 [Gossypium hirsutum]	305.47	-0.697424	-3.01653	No
blue	GH_A08G0330	WOX	WOX8	PREDICTED: WUSCHEL-related homeobox 8-like [Gossypium hirsutum]	1935.07	0.970467	0.30606	No
blue	GH_D02G0703	Trihelix	--	Sequence-specific DNA binding transcription factors [Theobroma cacao]	1895.05	0.969983	0.213887	No
blue	GH_D10G2142	Trihelix	ASIL2	PREDICTED: trihelix transcription factor ASIL2-like [Gossypium hirsutum]	1425.62	0.930094	0.318348	No
blue	GH_A01G1540	Trihelix	--	PREDICTED: trihelix transcription factor ASR3-like [Gossypium hirsutum]	1241.27	0.906799	0.343681	No
blue	GH_D05G2930	Trihelix	PTL	PREDICTED: trihelix transcription factor PTL-like [Gossypium hirsutum]	817.675	0.844117	0.351724	No
blue	GH_D11G2885	Trihelix	At5g28300	PREDICTED: trihelix transcription factor GTL2 isoform X2 [Gossypium hirsutum]	777.178	-0.829202	-1.31235	No
blue	GH_A11G2855	Trihelix	At5g28300	PREDICTED: trihelix transcription factor GTL2 [Gossypium arboreum]	1383	-0.919252	-2.35215	No
blue	GH_A04G1527	Trihelix	--	Myb_DNA-bind_4 domain-containing protein [Cephalotus follicularis]	1613.45	0.943636	0.483536	No
blue	GH_A01G1685	Trihelix	GT-1	PREDICTED: trihelix transcription factor GT-1-like isoform X2 [Gossypium hirsutum]	1331.75	-0.913479	-2.48763	No
blue	GH_D01G1496	Trihelix	PTL	PREDICTED: trihelix transcription factor PTL [Gossypium raimondii]	300.782	-0.679486	-1.85769	No
blue	GH_D09G1900	TCP	TCP19	PREDICTED: transcription factor TCP19-like [Gossypium hirsutum]	2035.32	0.978868	0.320079	No
blue	GH_D07G0704	TCP	TCP14	PREDICTED: transcription factor TCP14-like [Gossypium hirsutum]	1790.86	0.953909	0.180781	No
blue	GH_A12G2447	TCP	TCP9	PREDICTED: transcription factor TCP19-like [Gossypium hirsutum]	1612.14	0.947425	0.405617	No
blue	GH_A09G1946	TCP	TCP19	PREDICTED: transcription factor TCP19-like [Gossypium hirsutum]	1885.32	0.966624	0.279554	No
blue	GH_A04G0407	TCP	TCP4	PREDICTED: transcription factor TCP4-like isoform X1 [Gossypium hirsutum]	1348.65	-0.912272	-4.09749	No
blue	MSTRG.38965	TCP	TCP13	PREDICTED: transcription factor TCP13-like [Gossypium raimondii]	184.495	-0.630435	-1.94007	No
blue	GH_A13G2102	TALE	KNAT3	PREDICTED: homeobox protein knotted-1-like 3 isoform X1 [Gossypium hirsutum]	1723.18	-0.9541	-2.12269	No
blue	GH_D07G0359	TALE	KNAT3	PREDICTED: homeobox protein knotted-1-like 3 isoform X2 [Gossypium hirsutum]	1571.66	-0.935306	-2.94804	No
blue	GH_A09G1503	TALE	BLH1	PREDICTED: BEL1-like homeodomain protein 1 [Gossypium hirsutum]	2000.67	0.977956	0.331793	No
blue	GH_A13G0314	TALE	BLH7	PREDICTED: BEL1-like homeodomain protein 6 [Gossypium hirsutum]	1295.53	-0.907828	-2.86606	No
blue	GH_D13G0313	TALE	BLH7	PREDICTED: BEL1-like homeodomain protein 6 [Gossypium hirsutum]	1078.86	-0.882821	-2.42254	No
blue	GH_D01G1754	SBP	SPL13B	PREDICTED: squamosa promoter-binding-like protein 13A [Gossypium hirsutum]	2100.11	0.986825	0.417247	No
blue	GH_D11G0836	SBP	SPL7	PREDICTED: squamosa promoter-binding-like protein 7 [Gossypium raimondii]	1416.18	0.926958	0.472251	No
blue	GH_D07G1613	SBP	SPL8	PREDICTED: squamosa promoter-binding-like protein 8 [Gossypium hirsutum]	2106.02	0.988788	0.291339	No
blue	GH_A07G1609	SBP	SPL8	PREDICTED: squamosa promoter-binding-like protein 8 [Gossypium arboreum]	1615.71	0.948504	0.414676	No
blue	GH_A03G0853	SBP	SPL6	PREDICTED: squamosa promoter-binding-like protein 6 [Gossypium hirsutum]	659.246	-0.804369	-2.6	No
blue	GH_D12G1890	RAV	RAV1	AP2/ERF and B3 domain-containing transcription factor RAV1 [Gossypium hirsutum]	1567.32	0.933019	0.31203	No
blue	GH_D02G1253	RAV	RAV1	PREDICTED: AP2/ERF and B3 domain-containing transcription factor RAV1-like [Gossypium raimondii]	1844.63	0.963888	0.372013	No
blue	GH_A13G0535	RAV	TEM1	PREDICTED: AP2/ERF and B3 domain-containing transcription repressor RAV2-like [Gossypium hirsutum]	1950.02	0.970157	0.277588	No
blue	GH_D01G1993	Nin-like	NLP2	PREDICTED: protein NLP2-like isoform X1 [Gossypium hirsutum]	1546.69	0.936959	0.165722	No
blue	GH_A01G0969	NF-YC	NFYC2	PREDICTED: nuclear transcription factor Y subunit C-2-like, partial [Gossypium hirsutum]	73.342	-0.492256	-1.13407	No
blue	GH_D04G0210	NF-YC	DRAP1	PREDICTED: dr1-associated corepressor homolog [Gossypium hirsutum]	750.923	-0.822916	-1.38753	No
blue	GH_D01G0995	NF-YC	NFYC2	PREDICTED: nuclear transcription factor Y subunit C-2-like [Gossypium hirsutum]	1390.27	-0.91663	-2.10543	No
blue	GH_A08G1400	NF-YB	NFYB5	PREDICTED: nuclear transcription factor Y subunit B-5-like [Gossypium hirsutum]	505.863	-0.765228	-22.5122	No
blue	GH_A01G2181	NF-YA	NFYA10	PREDICTED: nuclear transcription factor Y subunit A-10-like [Gossypium hirsutum]	1238.92	0.899336	0.435563	No
blue	GH_D10G0560	NF-YA	NFYA3	PREDICTED: nuclear transcription factor Y subunit A-3-like isoform X1 [Gossypium hirsutum]	1724.37	-0.956152	-4.32537	No
blue	GH_A09G0674	NF-X1	NFXL1	PREDICTED: NF-X1-type zinc finger protein NFXL1-like [Gossypium hirsutum]	1774.31	0.952288	0.214013	No
blue	GH_D09G0612	NF-X1	NFXL1	PREDICTED: NF-X1-type zinc finger protein NFXL1-like [Gossypium hirsutum]	1842.87	0.959255	0.2141	No
blue	GH_A03G1198	NAC	NAC029	NAC transcription factor 29-like [Gossypium hirsutum]	1938.9	0.972498	0.412059	No
blue	GH_A13G1204	NAC	NAC087	NAC domain-containing protein 92-like [Gossypium hirsutum]	2056.49	0.984491	0.498778	No
blue	GH_D02G1383	NAC	NAC029	PREDICTED: NAC transcription factor 29-like [Gossypium hirsutum]	1801	0.958662	0.360597	No
blue	GH_D13G1149	NAC	NAC087	PREDICTED: NAC domain-containing protein 100 [Gossypium raimondii]	1958.27	0.973705	0.382474	No
blue	GH_A09G1142	NAC	NAC090	PREDICTED: NAC domain-containing protein 90-like [Gossypium hirsutum]	2076.46	0.984739	0.410174	No
blue	GH_A05G3518	NAC	NAC083	PREDICTED: NAC domain-containing protein 83-like [Gossypium hirsutum]	1666.52	0.94684	0.447219	No
blue	GH_D07G1191	NAC	NAC090	PREDICTED: NAC domain-containing protein 90-like [Gossypium raimondii]	1901.51	0.973681	0.488179	No
blue	GH_A07G1211	NAC	NAC090	PREDICTED: NAC domain-containing protein 90-like [Gossypium arboreum]	2085.87	0.988574	0.418204	No
blue	GH_D04G0767	NAC	NAC083	PREDICTED: NAC domain-containing protein 83-like [Gossypium hirsutum]	1396.18	0.921665	0.398051	No
blue	GH_D05G2082	NAC	NAC002	PREDICTED: NAC domain-containing protein 90-like [Gossypium hirsutum]	1589.53	0.933106	0.164268	No
blue	GH_D11G2713	NAC	NAC087	NAC domain-containing protein 92-like [Gossypium hirsutum]	1477.9	0.925594	0.290785	No
blue	GH_D12G2316	NAC	NAC071	NAC domain-containing protein 86 [Gossypium hirsutum]	1876.92	0.966503	0.250878	No
blue	GH_D01G2302	NAC	NAC090	NAC domain-containing protein 90-like [Gossypium hirsutum]	1672.87	0.948868	0.370462	No
blue	GH_D08G2656	NAC	JUB1	transcription factor JUNGBRUNNEN 1-like [Gossypium hirsutum]	824.36	0.830188	0.372093	No
blue	GH_D02G2119	NAC	NAC104	PREDICTED: NAC transcription factor NAM-B2-like [Gossypium raimondii]	1135.02	0.883402	0.229987	No
blue	GH_D04G0071	NAC	NAC052	NAC domain protein NAC69 [Gossypium hirsutum]	1292.56	-0.909677	-1.5067	No
blue	GH_A07G0689	MYB_related	RVE7	PREDICTED: protein REVEILLE 7-like [Gossypium arboreum]	2042.91	0.979502	0.28518	No
blue	GH_D07G0680	MYB_related	RVE7	PREDICTED: protein REVEILLE 7-like isoform X1 [Gossypium hirsutum]	1844.12	0.958091	0.176692	No
blue	GH_D01G2393	MYB_related	--	Telomere repeat-binding 4 -like protein [Gossypium arboreum]	910.181	-0.855858	-1.13763	No
blue	GH_A09G1090	MYB_related	bdp1	PREDICTED: transcription factor TFIIIB component B'' homolog [Gossypium hirsutum]	1228.25	-0.90065	-1.06058	No
blue	GH_D01G2023	MYB_related	RBL10	PREDICTED: rhomboid-like protease 1 [Gossypium raimondii]	1103.63	-0.88097	-1.09949	No
blue	GH_A03G2062	MYB_related	TRB1	PREDICTED: telomere repeat-binding factor 1 [Gossypium arboreum]	383.292	-0.720892	-1.08947	No
blue	GH_A09G1401	MYB_related	--	PHD finger 21B [Gossypium arboreum]	884.328	-0.855977	-1.54724	No
blue	GH_D11G2170	MYB_related	TRB2	PREDICTED: telomere repeat-binding factor 2-like [Gossypium hirsutum]	779.253	-0.824334	-2.07389	No
blue	GH_D05G2657	MYB	MYB73	PREDICTED: transcription factor MYB44-like [Gossypium hirsutum]	1640.76	0.938487	0.201518	No
blue	GH_D06G0201	MYB	MYB73	PREDICTED: transcription factor MYB44-like [Gossypium raimondii]	2095.36	0.986701	0.338412	No
blue	GH_A06G0216	MYB	MYB73	PREDICTED: transcription factor MYB44-like [Gossypium hirsutum]	1899.2	0.967124	0.206513	No
blue	GH_A05G2002	MYB	MYB73	PREDICTED: myb-related protein A-like [Gossypium hirsutum]	1935.94	0.968747	0.245577	No
blue	GH_D05G2037	MYB	MYB73	PREDICTED: transcription factor MYB44-like [Gossypium hirsutum]	1890.3	0.963455	0.208153	No
blue	GH_A03G2101	MYB	MYB73	PREDICTED: transcription factor MYB44-like [Gossypium hirsutum]	1966.84	0.978729	0.47438	No
blue	GH_A05G2634	MYB	MYB73	PREDICTED: transcription factor MYB44-like [Gossypium arboreum]	1697.24	0.948678	0.197601	No
blue	GH_A13G1430	MYB	MYB330	transcription repressor MYB6-like [Gossypium hirsutum]	1764.07	0.950056	0.125458	No
blue	GH_D13G1368	MYB	MYB330	PREDICTED: transcription repressor MYB6-like [Gossypium hirsutum]	1988.01	0.974732	0.245669	No
blue	GH_A12G0570	MYB	MYB20	PREDICTED: protein ODORANT1-like [Gossypium hirsutum]	2095.95	0.987921	0.470749	No
blue	GH_D01G1909	MYB	MYB308	PREDICTED: myb-related protein 308-like [Gossypium hirsutum]	1919.58	0.974879	0.342773	No
blue	GH_D02G2272	MYB	MYB73	PREDICTED: transcription factor MYB44-like [Gossypium hirsutum]	2028.72	0.979609	0.310041	No
blue	GH_D12G0590	MYB	MYB20	PREDICTED: protein ODORANT1-like [Gossypium hirsutum]	1953.61	0.978922	0.396565	No
blue	GH_D09G1151	MYB	DIVARICATA	PREDICTED: transcription factor DIVARICATA-like [Gossypium hirsutum]	1864.11	0.961344	0.202669	No
blue	GH_A05G1670	MYB	MYB102	PREDICTED: protein ODORANT1-like [Gossypium hirsutum]	1920.44	0.967411	0.252423	No
blue	GH_D06G1434	MYB	MYB102	PREDICTED: transcription factor MYB3-like [Gossypium raimondii]	1855.23	0.966943	0.480227	No
blue	GH_A09G1196	MYB	DIVARICATA	PREDICTED: transcription factor DIVARICATA-like [Gossypium hirsutum]	1576.17	0.932285	0.231501	No
blue	GH_A05G2070	MYB	MYB73	PREDICTED: transcription factor MYB44-like [Gossypium hirsutum]	1963.81	0.971809	0.271841	No
blue	GH_D05G1700	MYB	MYB102	PREDICTED: transcription factor MYB32-like [Gossypium hirsutum]	1899.92	0.970182	0.451596	No
blue	GH_D02G2073	MYB	SRM1	PREDICTED: transcription factor DIVARICATA-like [Gossypium hirsutum]	1659.59	-0.946549	-1.4317	No
blue	GH_D11G2572	MYB	CSA	PREDICTED: myb-like protein Q [Gossypium hirsutum]	1823.52	0.962074	0.326584	No
blue	GH_A13G0777	MYB	MYB88	PREDICTED: myb-like protein Q isoform X2 [Gossypium hirsutum]	1248.1	-0.905547	-1.05016	No
blue	GH_A08G1460	MYB	MYB61	Transcription factor MYB86 -like protein [Gossypium arboreum]	1766.67	0.95364	0.199784	No
blue	GH_D07G2269	MYB	MYB306	myb transcription factor MYB30 [Gossypium hirsutum]	564.167	-0.778543	-2.40922	No
blue	GH_A07G0204	MYB	C1	PREDICTED: transcription factor MYB23-like [Gossypium arboreum]	789.296	-0.830496	-1.66801	No
blue	GH_A08G1500	MYB	MYB3	PREDICTED: myb-related protein 308-like [Gossypium hirsutum]	1716.12	0.952466	0.406181	No
blue	GH_D05G2100	MYB	MYB73	PREDICTED: transcription factor MYB44-like [Gossypium raimondii]	1910.79	0.969085	0.35177	No
blue	MSTRG.24019	M-type	AGL80	PREDICTED: agamous-like MADS-box protein AGL80 [Gossypium hirsutum]	148.917	-0.614614	-2.75862	No
blue	GH_D11G2148	LBD	LBD38	PREDICTED: LOB domain-containing protein 38-like [Gossypium hirsutum]	1179.33	0.893829	0.203843	No
blue	GH_A12G0533	LBD	LBD41	PREDICTED: LOB domain-containing protein 41-like [Gossypium hirsutum]	1843.15	0.960338	0.248474	No
blue	GH_D12G1734	HSF	HSFA8	heat stress transcription factor A-8-like [Gossypium hirsutum]	2115.59	0.990934	0.385314	No
blue	GH_A12G1737	HSF	HSFA8	PREDICTED: heat stress transcription factor A-8-like [Gossypium hirsutum]	2091.26	0.984713	0.310445	No
blue	GH_D06G2306	HSF	HSFA4A	PREDICTED: heat stress transcription factor A-4a-like [Gossypium hirsutum]	1613.68	0.937915	0.179962	No
blue	GH_D03G0228	HSF	HSF24	PREDICTED: heat shock factor protein HSF24-like [Gossypium hirsutum]	1249.41	0.900842	0.271838	No
blue	GH_A08G2786	HRT-like	ET2	PREDICTED: protein EFFECTOR OF TRANSCRIPTION 2-like [Gossypium arboreum]	628.012	0.786146	0.724439	No
blue	GH_A12G0920	HD-ZIP	HAT22	homeobox-leucine zipper protein HAT22-like [Gossypium hirsutum]	1966.77	0.972286	0.302351	No
blue	GH_A11G0260	HD-ZIP	HAT4	transcription factor DI5 [Gossypium hirsutum]	1956.9	0.974859	0.36814	No
blue	GH_D11G1069	HD-ZIP	ATHB-12	PREDICTED: homeobox-leucine zipper protein ATHB-12-like [Gossypium raimondii]	2010.26	0.980144	0.451443	No
blue	GH_D12G0897	HD-ZIP	HAT22	homeobox-leucine zipper protein HAT22-like [Gossypium hirsutum]	1881.49	0.962627	0.245394	No
blue	GH_A12G1309	HD-ZIP	ATHB-12	PREDICTED: homeobox-leucine zipper protein ATHB-7-like [Gossypium hirsutum]	1803.36	0.954903	0.212432	No
blue	GH_D11G1980	HD-ZIP	ATHB-40	PREDICTED: homeobox-leucine zipper protein ATHB-40-like [Gossypium hirsutum]	1553.54	0.932986	0.406375	No
blue	GH_A05G0020	HB-PHD	PRH	PREDICTED: pathogenesis-related homeodomain protein [Gossypium arboreum]	1583.98	-0.938553	-2.07645	No
blue	GH_A13G2472	HB-other	RLT1	PREDICTED: uncharacterized protein LOC107939467 [Gossypium hirsutum]	1624.87	-0.942568	-2.07442	No
blue	GH_D12G2625	GRF	GRF8	PREDICTED: growth-regulating factor 8 isoform X2 [Gossypium raimondii]	1864.23	0.961491	0.228649	No
blue	GH_A12G2603	GRF	GRF8	PREDICTED: growth-regulating factor 8-like isoform X2 [Gossypium hirsutum]	1815.17	0.958434	0.257738	No
blue	GH_D08G2029	GRF	GRF12	PREDICTED: growth-regulating factor 10-like [Gossypium raimondii]	1967.98	0.975547	0.355605	No
blue	GH_D05G3847	GRAS	CIGR1	PREDICTED: scarecrow-like protein 21 [Gossypium raimondii]	2139.16	0.991279	0.486835	No
blue	GH_A04G0219	GRAS	CIGR1	PREDICTED: scarecrow-like protein 21 [Gossypium hirsutum]	2113.04	0.987136	0.379483	No
blue	GH_D09G1913	GRAS	SCL8	PREDICTED: scarecrow-like protein 8 [Gossypium hirsutum]	2056.12	0.981023	0.256377	No
blue	GH_A02G0729	GRAS	SCL1	PREDICTED: scarecrow-like protein 1 isoform X1 [Gossypium hirsutum]	1975.45	0.978967	0.275154	No
blue	GH_D02G0743	GRAS	SCL1	PREDICTED: scarecrow-like protein 1 isoform X1 [Gossypium hirsutum]	1326.74	0.912566	0.437272	No
blue	GH_A03G0553	GRAS	SCL14	PREDICTED: scarecrow-like protein 33 [Gossypium arboreum]	1987.91	0.974219	0.292414	No
blue	GH_D08G0572	GRAS	SCL23	PREDICTED: scarecrow-like protein 23 [Gossypium hirsutum]	1757.76	0.952054	0.172928	No
blue	GH_A05G2409	GRAS	SCL1	PREDICTED: scarecrow-like protein 1 [Gossypium hirsutum]	1073.44	0.874548	0.389098	No
blue	GH_D09G0521	GRAS	SCL8	PREDICTED: scarecrow-like protein 8 [Gossypium hirsutum]	1987.58	0.973955	0.267239	No
blue	GH_D07G1075	GRAS	SCL14	PREDICTED: scarecrow-like protein 34 [Gossypium hirsutum]	1820.14	0.959225	0.129528	No
blue	GH_D13G1623	GRAS	CIGR1	PREDICTED: chitin-inducible gibberellin-responsive protein 1-like [Gossypium hirsutum]	1643.74	0.941055	0.26343	No
blue	GH_D02G0123	GRAS	Os05g0583200	PREDICTED: zinc finger BED domain-containing protein RICESLEEPER 1-like [Gossypium hirsutum]	1608.73	0.941084	0.164384	No
blue	GH_A13G1672	GRAS	CIGR1	PREDICTED: scarecrow-like protein 21 [Gossypium hirsutum]	1492.6	0.920942	0.215909	No
blue	GH_D13G1188	GeBP	At3g04930	PREDICTED: mediator-associated protein 1-like [Gossypium raimondii]	1715.96	0.956632	0.410618	No
blue	GH_A13G1249	GeBP	At3g04930	PREDICTED: mediator-associated protein 1-like [Gossypium hirsutum]	634.228	0.784936	0.593006	No
blue	GH_A13G0194	GeBP	At4g00390	PREDICTED: mediator-associated protein 1-like [Gossypium hirsutum]	725.928	-0.819859	-1.63636	No
blue	GH_A10G2264	GATA	GATA8	PREDICTED: GATA transcription factor 8-like [Gossypium arboreum]	1880.91	0.971692	0.318777	No
blue	GH_A11G1872	GATA	GATA5	PREDICTED: GATA transcription factor 5-like [Gossypium arboreum]	1863.36	0.960795	0.167656	No
blue	GH_D03G1545	GATA	GATA11	PREDICTED: GATA transcription factor 11-like isoform X1 [Gossypium hirsutum]	600.396	0.789601	0.115103	No
blue	GH_D11G1904	GATA	GATA5	PREDICTED: GATA transcription factor 5-like [Gossypium hirsutum]	2062.12	0.983183	0.343539	No
blue	GH_D11G0479	GATA	GATA5	PREDICTED: GATA transcription factor 5-like [Gossypium hirsutum]	1767.36	0.957315	0.262087	No
blue	GH_A08G2263	GATA	GATA11	PREDICTED: GATA transcription factor 11-like [Gossypium hirsutum]	1323.15	-0.90778	-1.34465	No
blue	GH_D13G2579	GATA	GATA11	PREDICTED: GATA transcription factor 11-like [Gossypium raimondii]	1883.82	0.970999	0.341238	No
blue	MSTRG.24656	GATA	GATA11	PREDICTED: GATA transcription factor 11-like [Gossypium hirsutum]	870.265	0.851279	0.46	No
blue	GH_A03G2232	GATA	GATA5	PREDICTED: GATA transcription factor 5-like isoform X1 [Gossypium hirsutum]	1240.13	-0.901673	-3.21357	No
blue	GH_D12G1886	G2-like	HHO2	PREDICTED: transcription factor LUX [Gossypium hirsutum]	1927.24	0.971119	0.37483	No
blue	GH_A12G1885	G2-like	HHO3	PREDICTED: myb family transcription factor EFM [Gossypium arboreum]	1735.96	0.950219	0.290976	No
blue	GH_D13G0720	G2-like	HHO3	PREDICTED: myb family transcription factor EFM [Gossypium arboreum]	579.647	0.771231	0.443856	No
blue	GH_A05G0943	G2-like	LUX	PREDICTED: transcription factor LUX-like isoform X1 [Gossypium hirsutum]	1723.4	0.947128	0.239297	No
blue	GH_A13G0537	G2-like	HHO3	PREDICTED: transcription factor LUX-like [Gossypium hirsutum]	364.934	0.700449	0.31666	No
blue	GH_A11G2891	G2-like	MYR2	PREDICTED: myb-related protein 2-like [Gossypium arboreum]	1740.71	0.950598	0.174845	No
blue	GH_D07G1080	G2-like	LUX	PREDICTED: transcription factor PCL1-like [Gossypium hirsutum]	1834.16	0.960641	0.301548	No
blue	GH_D11G2920	G2-like	MYR2	PREDICTED: myb-related protein 2-like [Gossypium arboreum]	1659.95	0.951424	0.336845	No
blue	GH_A07G1095	G2-like	LUX	Two-component response regulator ARR1 -like protein [Gossypium arboreum]	1839.87	0.957889	0.1799	No
blue	GH_A12G0705	G2-like	HHO5	Two-component response regulator ARR1 -like protein [Gossypium arboreum]	80.8667	0.503289	0.237275	No
blue	GH_D05G0930	G2-like	LUX	PREDICTED: transcription factor PCL1-like isoform X2 [Gossypium hirsutum]	1727.19	0.953918	0.394946	No
blue	GH_D12G0712	G2-like	HHO5	Two-component response regulator ARR1 -like protein [Gossypium arboreum]	551.134	0.766905	0.536443	No
blue	GH_A03G1055	FAR1	FHY3	PREDICTED: protein FAR-RED ELONGATED HYPOCOTYL 3-like [Gossypium hirsutum]	1849.85	-0.965697	-1.61596	No
blue	GH_A11G1630	FAR1	FAR1	PREDICTED: protein FAR-RED IMPAIRED RESPONSE 1-like [Gossypium hirsutum]	1574.25	-0.938672	-1.24354	No
blue	GH_D11G1663	FAR1	FAR1	PREDICTED: protein FAR-RED IMPAIRED RESPONSE 1-like [Gossypium hirsutum]	1908.2	-0.970599	-2.41556	No
blue	GH_A08G2238	FAR1	FRS3	PREDICTED: protein FAR1-RELATED SEQUENCE 3-like [Gossypium hirsutum]	1724.15	-0.951058	-2.14894	No
blue	GH_D03G1519	FAR1	FRS3	PREDICTED: protein FAR1-RELATED SEQUENCE 3-like isoform X2 [Gossypium raimondii]	1654.66	-0.944849	-4.1129	No
blue	GH_A10G0292	ERF	ERF4	PREDICTED: ethylene-responsive transcription factor 4-like [Gossypium hirsutum]	1879.94	0.962933	0.277197	No
blue	GH_A03G0725	ERF	ERF105	PREDICTED: ethylene-responsive transcription factor ERF105-like [Gossypium hirsutum]	1867.69	0.962084	0.253605	No
blue	GH_D12G2833	ERF	DREB1D	DREB1-like transcription factor [Gossypium hirsutum]	1807.03	0.955134	0.236488	No
blue	GH_A08G1413	ERF	RAP2-3	PREDICTED: ethylene-responsive transcription factor ERF071-like isoform X1 [Gossypium hirsutum]	1918.14	0.967565	0.280578	No
blue	GH_A03G1781	ERF	ERF9	PREDICTED: ethylene-responsive transcription factor 9-like [Gossypium hirsutum]	1870.63	0.962221	0.227856	No
blue	GH_D10G0304	ERF	ERF4	PREDICTED: ethylene-responsive transcription factor 4-like [Gossypium raimondii]	2052.48	0.980644	0.331025	No
blue	GH_A02G1836	ERF	ERF113	PREDICTED: ethylene-responsive transcription factor ERF109-like [Gossypium hirsutum]	1987.98	0.975947	0.364331	No
blue	GH_A01G0804	ERF	ERF3	PREDICTED: ethylene-responsive transcription factor 3 [Gossypium arboreum]	2000.77	0.975555	0.24157	No
blue	GH_D06G1508	ERF	ERF4	ethylene-responsive transcription factor 4-like [Gossypium hirsutum]	2017.69	0.976909	0.291996	No
blue	GH_A12G0739	ERF	ERF114	PREDICTED: ethylene-responsive transcription factor ERF114-like [Gossypium hirsutum]	2044.55	0.980737	0.362148	No
blue	GH_A06G1399	ERF	ERF4	PREDICTED: ethylene-responsive transcription factor 4-like [Gossypium hirsutum]	1990.85	0.973951	0.283512	No
blue	GH_D09G2000	ERF	ERF061	PREDICTED: ethylene-responsive transcription factor ERF061-like [Gossypium hirsutum]	2066.54	0.983726	0.377102	No
blue	GH_D05G2085	ERF	RAP2-1	PREDICTED: ethylene-responsive transcription factor RAP2-1-like [Gossypium hirsutum]	1514.46	0.930752	0.354546	No
blue	GH_A03G0106	ERF	ERF5	PREDICTED: ethylene-responsive transcription factor 5-like [Gossypium arboreum]	1710.49	0.946753	0.243659	No
blue	GH_A09G1837	ERF	DREB2B	PREDICTED: dehydration-responsive element-binding protein 2A-like [Gossypium arboreum]	1955.43	0.970141	0.261285	No
blue	GH_D11G1387	ERF	ERF095	PREDICTED: ethylene-responsive transcription factor ERF098-like [Gossypium hirsutum]	2057.42	0.983532	0.423322	No
blue	GH_D09G2005	ERF	CRF2	PREDICTED: ethylene-responsive transcription factor CRF1-like [Gossypium hirsutum]	1832.22	0.957118	0.189947	No
blue	GH_D08G1334	ERF	ERF061	PREDICTED: ethylene-responsive transcription factor ERF061-like [Gossypium raimondii]	663.459	0.804838	0.392712	No
blue	GH_D07G1721	ERF	At4g13040	PREDICTED: ethylene-responsive transcription factor-like protein At4g13040 [Gossypium hirsutum]	1636.99	0.944613	0.190183	No
blue	GH_A07G1724	ERF	At4g13040	PREDICTED: ethylene-responsive transcription factor-like protein At4g13040 [Gossypium hirsutum]	1956.89	0.973268	0.215223	No
blue	GH_D08G1930	ERF	ERF5	PREDICTED: ethylene-responsive transcription factor 5-like [Gossypium hirsutum]	2076.32	0.98492	0.411088	No
blue	GH_D05G0356	ERF	ERF017	PREDICTED: ethylene-responsive transcription factor ERF017-like [Gossypium raimondii]	1986.8	0.976919	0.426146	No
blue	GH_A10G0291	ERF	ERF12	PREDICTED: ethylene-responsive transcription factor 12-like [Gossypium hirsutum]	1821.75	0.960235	0.318456	No
blue	GH_A09G2571	ERF	RAP2-3	ethylene-responsive transcription factor RAP2-3-like [Gossypium hirsutum]	938.908	-0.857347	-1.84764	No
blue	GH_D10G0303	ERF	ERF12	PREDICTED: ethylene-responsive transcription factor 12 [Gossypium raimondii]	1705.29	0.948905	0.323875	No
blue	GH_A13G0395	ERF	ERF109	PREDICTED: ethylene-responsive transcription factor ERF109-like [Gossypium hirsutum]	1902.58	0.968952	0.385257	No
blue	GH_A12G0227	ERF	ERF109	ethylene-responsive transcription factor ERF109-like [Gossypium hirsutum]	1781.53	0.959039	0.441043	No
blue	GH_D13G0694	ERF	ERF119	PREDICTED: ethylene-responsive transcription factor ERF119-like [Gossypium hirsutum]	1651.21	0.948296	0.477151	No
blue	GH_D11G0092	ERF	DREB1D	PREDICTED: dehydration-responsive element-binding protein 1D-like [Gossypium hirsutum]	1088.14	0.873335	0.446556	No
blue	GH_A08G1152	ERF	CRF2	PREDICTED: ethylene-responsive transcription factor CRF2-like [Gossypium arboreum]	1735.82	0.950309	0.230971	No
blue	GH_A02G1617	ERF	ABR1	PREDICTED: ethylene-responsive transcription factor ABR1-like [Gossypium hirsutum]	1911.38	0.966623	0.222222	No
blue	GH_A12G2551	ERF	ERF061	PREDICTED: ethylene-responsive transcription factor ERF061 [Gossypium hirsutum]	304.047	0.688918	0.392182	No
blue	GH_D12G0240	ERF	ERF109	PREDICTED: ethylene-responsive transcription factor ERF109-like [Gossypium hirsutum]	1586.91	0.934561	0.267821	No
blue	GH_D08G1352	ERF	CRF2	PREDICTED: ethylene-responsive transcription factor CRF2-like [Gossypium raimondii]	1554.64	0.939831	0.447154	No
blue	GH_A12G2453	ERF	DREB1B	PREDICTED: dehydration-responsive element-binding protein 1E-like [Gossypium hirsutum]	1634.92	0.946386	0.496429	No
blue	GH_A13G0568	ERF	ERF118	PREDICTED: ethylene-responsive transcription factor ERF119-like [Gossypium hirsutum]	789.264	0.825154	0.232353	No
blue	GH_A01G2040	ERF	ERF012	PREDICTED: ethylene-responsive transcription factor ERF014-like [Gossypium arboreum]	1194.26	0.889689	0.306542	No
blue	GH_D09G1934	ERF	CRF4	PREDICTED: ethylene-responsive transcription factor CRF4-like [Gossypium hirsutum]	1707.15	0.95067	0.380117	No
blue	GH_A02G1812	ERF	ERF008	PREDICTED: ethylene-responsive transcription factor RAP2-10-like [Gossypium hirsutum]	597.054	-0.783725	-4.48193	No
blue	GH_D07G1617	ERF	ERF034	PREDICTED: ethylene-responsive transcription factor ERF034-like [Gossypium hirsutum]	485.763	0.76263	0.619205	No
blue	GH_D13G2571	EIL	EIN3	PREDICTED: protein ETHYLENE INSENSITIVE 3-like [Gossypium hirsutum]	1133.77	-0.887357	-1.3252	No
blue	GH_D09G1582	E2F/DP	DPB	PREDICTED: transcription factor-like protein DPB isoform X2 [Gossypium raimondii]	1358.33	-0.919702	-1.20971	No
blue	GH_A09G1638	E2F/DP	DPB	PREDICTED: transcription factor-like protein DPB isoform X2 [Gossypium hirsutum]	1187.38	-0.896945	-1.15858	No
blue	GH_D05G1660	Dof	PBF	PREDICTED: dof zinc finger protein PBF-like [Gossypium hirsutum]	1760.25	0.957913	0.468954	No
blue	GH_D04G2112	Dof	CDF1	PREDICTED: cyclic dof factor 1-like [Gossypium hirsutum]	1838.68	0.962102	0.220461	No
blue	GH_D05G1362	Dof	DOF1.7	PREDICTED: dof zinc finger protein DOF3.1 [Gossypium raimondii]	1015.17	0.870489	0.290398	No
blue	GH_D06G1547	Dof	DOF1.5	PREDICTED: dof zinc finger protein DOF1.5-like [Gossypium hirsutum]	1729.81	0.951157	0.227746	No
blue	GH_D05G2440	Dof	DOF1.2	PREDICTED: dof zinc finger protein DOF1.2-like [Gossypium hirsutum]	1155.07	0.896255	0.34375	No
blue	GH_D07G1477	Dof	DOF2.5	PREDICTED: dof zinc finger protein DOF2.5-like [Gossypium hirsutum]	1842.82	0.965036	0.383281	No
blue	GH_A05G0970	Dof	DOF3.6	PREDICTED: dof zinc finger protein DOF2.2-like isoform X1 [Gossypium hirsutum]	1329.95	0.913086	0.300922	No
blue	GH_A08G2481	Dof	CDF2	PREDICTED: cyclic dof factor 2-like [Gossypium hirsutum]	356.1	0.707866	0.392405	No
blue	GH_D12G0707	Dof	DOF5.7	PREDICTED: dof zinc finger protein DOF5.7-like [Gossypium hirsutum]	502.099	0.757797	0.334426	No
blue	GH_D05G2026	Dof	DOF3.4	PREDICTED: dof zinc finger protein DOF1.6-like [Gossypium raimondii]	69.2778	0.535182	0.202899	No
blue	GH_D12G1429	CPP	EZA1	PREDICTED: histone-lysine N-methyltransferase EZA1-like isoform X1 [Gossypium hirsutum]	1403.84	-0.919684	-1.22251	No
blue	GH_A12G0076	CO-like	COL13	PREDICTED: zinc finger protein CONSTANS-LIKE 13-like [Gossypium hirsutum]	1237.14	0.897663	0.214876	No
blue	GH_A03G1980	CAMTA	CAMTA2	PREDICTED: calmodulin-binding transcription activator 2-like isoform X3 [Gossypium hirsutum]	1807.14	0.956838	0.164453	No
blue	GH_D09G0785	CAMTA	CAMTA5	PREDICTED: calmodulin-binding transcription activator 5-like [Gossypium hirsutum]	764.632	-0.830061	-1.06566	No
blue	GH_D01G1149	C3H	At1g19860	PREDICTED: zinc finger CCCH domain-containing protein 6-like isoform X1 [Gossypium raimondii]	2106.82	0.988727	0.308068	No
blue	GH_D07G0608	C3H	At3g48440	PREDICTED: zinc finger CCCH domain-containing protein 67-like [Gossypium raimondii]	1616.72	-0.946434	-1.88544	No
blue	GH_D11G0303	C3H	At1g32360	PREDICTED: zinc finger CCCH domain-containing protein 12-like [Gossypium hirsutum]	843.883	-0.84469	-1.50505	No
blue	GH_D05G0282	C3H	At2g19810	PREDICTED: zinc finger CCCH domain-containing protein 20-like [Gossypium hirsutum]	1767.65	0.95692	0.236577	No
blue	GH_A11G0291	C3H	At1g32360	PREDICTED: zinc finger CCCH domain-containing protein 12-like [Gossypium arboreum]	1388.38	-0.917447	-3.00923	No
blue	GH_A13G2280	C3H	Os04g0671800	PREDICTED: zinc finger CCCH domain-containing protein 34-like [Gossypium hirsutum]	759.66	-0.830018	-1.34393	No
blue	GH_A11G1219	C3H	At2g47850	PREDICTED: zinc finger CCCH domain-containing protein 32-like isoform X4 [Gossypium hirsutum]	1185.37	-0.899091	-1.51572	No
blue	GH_D09G0377	C3H	Os12g0278800	PREDICTED: zinc finger CCCH domain-containing protein 67-like isoform X1 [Gossypium hirsutum]	515.545	-0.769673	-3.39375	No
blue	GH_A13G0454	C2H2	AZF1	PREDICTED: zinc finger protein ZAT10-like [Gossypium arboreum]	1803.91	0.95433	0.197578	No
blue	GH_A02G0892	C2H2	ZAT10	PREDICTED: zinc finger protein ZAT10-like [Gossypium arboreum]	2057.31	0.982333	0.3903	No
blue	GH_D13G0454	C2H2	ZAT10	PREDICTED: zinc finger protein ZAT10 [Gossypium hirsutum]	2103.7	0.986923	0.410877	No
blue	GH_D03G1478	C2H2	ZAT12	PREDICTED: zinc finger protein ZAT12-like [Gossypium hirsutum]	1855.6	0.959389	0.196898	No
blue	GH_D13G2560	C2H2	ZAT11	PREDICTED: zinc finger protein ZAT12-like [Gossypium hirsutum]	2104.28	0.98749	0.449383	No
blue	GH_A05G2098	C2H2	ZAT10	PREDICTED: zinc finger protein ZAT10-like [Gossypium arboreum]	2054.15	0.984248	0.496804	No
blue	GH_D06G0219	C2H2	AZF1	PREDICTED: zinc finger protein ZAT10-like [Gossypium raimondii]	1704.75	0.951883	0.418209	No
blue	GH_D02G0665	C2H2	STOP1	PREDICTED: protein SENSITIVE TO PROTON RHIZOTOXICITY 1-like [Gossypium hirsutum]	1840.63	0.966234	0.252203	No
blue	GH_A06G0235	C2H2	ZAT10	PREDICTED: zinc finger protein ZAT10-like [Gossypium hirsutum]	1757.87	0.95705	0.465834	No
blue	GH_A13G2570	C2H2	ZAT11	PREDICTED: zinc finger protein ZAT12-like [Gossypium arboreum]	1933.31	0.970555	0.370931	No
blue	GH_D02G2242	C2H2	ZAT10	PREDICTED: zinc finger protein ZAT10 [Gossypium raimondii]	1913.65	0.969318	0.314249	No
blue	GH_D12G0195	C2H2	ZAT6	PREDICTED: zinc finger protein ZAT10-like [Gossypium raimondii]	2093.24	0.988323	0.486556	No
blue	GH_A11G2293	C2H2	AZF1	PREDICTED: zinc finger protein ZAT10-like [Gossypium hirsutum]	1518.9	0.935723	0.391401	No
blue	GH_D09G2089	C2H2	ZFP10	PREDICTED: transcriptional regulator SUPERMAN-like [Gossypium raimondii]	1976.82	0.976948	0.441969	No
blue	GH_A01G2263	C2H2	HDT3	PREDICTED: histone deacetylase HDT1-like isoform X1 [Gossypium hirsutum]	1846.61	-0.969079	-1.22541	No
blue	GH_D04G1208	C2H2	ZAT5	PREDICTED: zinc finger protein ZAT5-like [Gossypium hirsutum]	1699.32	0.954956	0.336876	No
blue	GH_A04G0888	C2H2	ZAT5	PREDICTED: zinc finger protein ZAT5-like [Gossypium arboreum]	1754.31	0.952028	0.241061	No
blue	GH_A05G3171	C2H2	IDD14	PREDICTED: protein SHOOT GRAVITROPISM 5-like [Gossypium hirsutum]	680.862	-0.80405	-1.22743	No
blue	GH_A02G1292	C2H2	WIP2	PREDICTED: zinc finger protein WIP2-like isoform X1 [Gossypium hirsutum]	1012.43	0.864408	0.381853	No
blue	GH_D07G1605	C2H2	ZAT9	PREDICTED: zinc finger protein ZAT9-like [Gossypium hirsutum]	1268.63	0.909579	0.432967	No
blue	GH_D09G1701	C2H2	ZAT11	PREDICTED: zinc finger protein ZAT11-like [Gossypium hirsutum]	559.466	0.771443	0.801325	No
blue	GH_A11G1304	C2H2	IDD12	PREDICTED: protein indeterminate-domain 12-like [Gossypium hirsutum]	449.98	0.751441	0.319088	No
blue	GH_D11G1174	bZIP	BZIP53	PREDICTED: bZIP transcription factor 53-like [Gossypium hirsutum]	1827.91	0.957914	0.237246	No
blue	GH_A11G1146	bZIP	BZIP53	PREDICTED: bZIP transcription factor 53-like [Gossypium hirsutum]	1929.9	0.969812	0.325329	No
blue	GH_A07G1398	bZIP	BZIP53	PREDICTED: bZIP transcription factor 53-like [Gossypium hirsutum]	1898.29	0.972223	0.413349	No
blue	GH_D13G1701	bZIP	BZIP34	PREDICTED: basic leucine zipper 34-like [Gossypium raimondii]	1785.73	0.964298	0.367459	No
blue	GH_A13G1745	bZIP	BZIP34	PREDICTED: basic leucine zipper 34-like [Gossypium hirsutum]	1862.02	0.967015	0.238354	No
blue	GH_A11G1944	bZIP	GBF1	PREDICTED: G-box-binding factor 1-like [Gossypium hirsutum]	1689.94	0.945699	0.27848	No
blue	GH_D05G1946	bZIP	BZIP44	PREDICTED: ocs element-binding factor 1-like [Gossypium raimondii]	1685.41	0.950199	0.494569	No
blue	GH_A05G1908	bZIP	BZIP44	PREDICTED: bZIP transcription factor 53-like [Gossypium hirsutum]	1923.21	0.973112	0.441145	No
blue	GH_A11G3502	bZIP	TGA21	PREDICTED: transcription factor HBP-1b(c38)-like [Gossypium raimondii]	1458.55	-0.923425	-1.21906	No
blue	GH_D11G1843	bZIP	FD	PREDICTED: protein FD-like isoform X1 [Gossypium hirsutum]	962.665	0.858473	0.439371	No
blue	GH_A13G0401	bZIP	ABF4	PREDICTED: ABSCISIC ACID-INSENSITIVE 5-like protein 7 [Gossypium arboreum]	1789.97	-0.959699	-1.51781	No
blue	GH_D11G3508	bZIP	TGA21	PREDICTED: transcription factor HBP-1b(c38)-like [Gossypium raimondii]	1354.07	-0.915316	-1.19804	No
blue	GH_A10G1962	bZIP	BZIP18	PREDICTED: transcription factor RF2b-like [Gossypium arboreum]	1205.03	-0.892529	-2.42799	No
blue	GH_A12G0222	bZIP	ABF3	abscisic acid-insensitive 5-like protein 4 [Gossypium arboreum]	1953.99	-0.972482	-2.53684	No
blue	GH_D12G0911	bZIP	--	PREDICTED: basic leucine zipper 43-like [Gossypium hirsutum]	621.119	0.799358	0.297872	No
blue	GH_A05G2719	bZIP	VIP1	PREDICTED: transcription factor VIP1-like [Gossypium arboreum]	548.13	-0.785392	-2.21843	No
blue	GH_D02G1282	bHLH	BHLH168	PREDICTED: uncharacterized protein LOC107951333 [Gossypium hirsutum]	1846.64	0.960819	0.295917	No
blue	GH_A03G1117	bHLH	BHLH168	PREDICTED: uncharacterized protein LOC108478864 [Gossypium arboreum]	1924.15	0.969375	0.337058	No
blue	GH_D08G1840	bHLH	MYC2	PREDICTED: transcription factor MYC2-like isoform X2 [Gossypium hirsutum]	1838.45	0.958191	0.147978	No
blue	GH_A08G1821	bHLH	MYC2	PREDICTED: transcription factor MYC2-like [Gossypium hirsutum]	1994.89	0.975678	0.236791	No
blue	GH_A05G0017	bHLH	BHLH35	PREDICTED: transcription factor bHLH35-like isoform X2 [Gossypium hirsutum]	1906.13	0.9696	0.384773	No
blue	GH_A12G2286	bHLH	MYC2	PREDICTED: transcription factor MYC2-like [Gossypium arboreum]	1899.35	0.967086	0.173939	No
blue	GH_D07G1424	bHLH	PIL15	PREDICTED: transcription factor PIL1-like [Gossypium hirsutum]	1135.24	0.881951	0.408877	No
blue	GH_D08G2332	bHLH	BHLH149	PREDICTED: transcription factor bHLH149-like [Gossypium raimondii]	790.294	0.82082	0.347363	No
blue	GH_D13G0715	bHLH	BHLH30	PREDICTED: transcription factor bHLH30-like [Gossypium hirsutum]	266.461	0.65238	0.474951	No
blue	GH_D11G2067	bHLH	SPT	PREDICTED: transcription factor SPATULA-like isoform X1 [Gossypium raimondii]	1580.29	-0.941654	-2.70768	No
blue	GH_D11G0320	bHLH	BHLH79	PREDICTED: transcription factor bHLH79 isoform X1 [Gossypium raimondii]	1280.02	-0.905992	-1.18652	No
blue	GH_D11G1073	bHLH	MYC2	PREDICTED: transcription factor MYC2-like [Gossypium hirsutum]	1255.48	0.901269	0.25448	No
blue	GH_A11G1479	bHLH	BHLH62	PREDICTED: transcription factor bHLH62-like isoform X2 [Gossypium hirsutum]	1657.49	0.95039	0.435093	No
blue	GH_D10G1707	bHLH	BHLH104	PREDICTED: transcription factor bHLH104-like isoform X1 [Gossypium hirsutum]	1027.08	-0.875987	-2.20108	No
blue	GH_A09G0660	bHLH	BEE3	PREDICTED: transcription factor BEE 1-like [Gossypium hirsutum]	405.262	-0.742268	-2.76351	No
blue	GH_A13G2362	bHLH	BHLH35	PREDICTED: transcription factor bHLH35-like [Gossypium arboreum]	798.658	0.832099	0.266504	No
blue	GH_D05G0705	bHLH	ORG2	PREDICTED: transcription factor ORG2-like [Gossypium hirsutum]	314.815	0.695837	0.610951	No
blue	GH_A11G2028	bHLH	SPT	PREDICTED: transcription factor SPATULA-like isoform X1 [Gossypium arboreum]	997.42	-0.867101	-4.52	No
blue	GH_D02G1509	BBR-BPC	BPC1	PREDICTED: protein BASIC PENTACYSTEINE2-like [Gossypium raimondii]	1493.89	-0.931662	-1.18803	No
blue	GH_D13G0992	BBR-BPC	BPC4	PREDICTED: protein BASIC PENTACYSTEINE4 isoform X1 [Gossypium raimondii]	941.61	-0.857582	-3.5	No
blue	GH_A01G1979	B3	--	PREDICTED: B3 domain-containing transcription factor NGA4-like [Gossypium raimondii]	1839.99	0.958313	0.188828	No
blue	GH_A13G0364	B3	VRN1	PREDICTED: B3 domain-containing protein REM19-like [Gossypium raimondii]	1423.17	-0.925973	-1.12349	No
blue	GH_D02G2334	B3	VRN1	PREDICTED: B3 domain-containing transcription factor VRN1-like isoform X1 [Gossypium raimondii]	364.108	-0.722004	-1.4013	No
blue	GH_D09G1611	ARF	ARF18	PREDICTED: auxin response factor 18-like [Gossypium hirsutum]	1517.22	0.927938	0.176434	No
blue	GH_A05G1593	ARF	ARF15	Auxin response factor 3 -like protein [Gossypium arboreum]	690.901	-0.809813	-1.16089	No
blue	GH_D06G0412	ARF	ARF17	PREDICTED: auxin response factor 17-like [Gossypium hirsutum]	701.827	0.815285	0.340757	No
blue	GH_A03G0461	AP2	RAP2-7	PREDICTED: ethylene-responsive transcription factor RAP2-7-like isoform X2 [Gossypium arboreum]	1655.71	0.951459	0.270899	No
blue	GH_D03G0245	AP2	AP2	PREDICTED: floral homeotic protein APETALA 2-like [Gossypium hirsutum]	907.09	-0.854437	-1.32216	No
blue	GH_D08G1341	WRKY	WRKY53	PREDICTED: probable WRKY transcription factor 41 [Gossypium raimondii]	1541.22	0.936656	0.681573	Yes
blue	GH_D05G1757	WRKY	WRKY6	PREDICTED: probable WRKY transcription factor 31 [Gossypium hirsutum]	1882.36	0.97106	0.655958	Yes
blue	GH_D06G0921	WRKY	WRKY50	PREDICTED: probable WRKY transcription factor 50 [Gossypium raimondii]	1632.15	0.947514	0.746104	Yes
blue	GH_D05G0645	WRKY	WRKY11	probable WRKY transcription factor 17 [Gossypium hirsutum]	757.548	0.824085	0.510022	Yes
blue	GH_A10G0398	WRKY	WRKY28	probable WRKY transcription factor 28 [Gossypium hirsutum]	891.475	0.84616	0.735612	Yes
blue	GH_A01G1199	WOX	WOX4	PREDICTED: WUSCHEL-related homeobox 4-like [Gossypium hirsutum]	718.377	0.80768	0.661002	Yes
blue	GH_D09G1768	Trihelix	GT-3B	PREDICTED: trihelix transcription factor GT-3b-like [Gossypium hirsutum]	1702.36	0.954442	0.576596	Yes
blue	GH_A03G1130	RAV	RAV1	PREDICTED: AP2/ERF and B3 domain-containing transcription factor RAV1-like [Gossypium hirsutum]	1740.91	0.955939	0.51047	Yes
blue	GH_A01G1022	Nin-like	NLP4	PREDICTED: protein NLP5-like [Gossypium arboreum]	1210.71	0.89694	0.56043	Yes
blue	GH_D05G1801	NF-YB	NFYB6	PREDICTED: nuclear transcription factor Y subunit B-6 [Gossypium raimondii]	664.324	0.801738	0.637766	Yes
blue	GH_A05G1769	NF-YB	NFYB6	PREDICTED: nuclear transcription factor Y subunit B-6 [Gossypium hirsutum]	987.847	0.858775	0.894399	Yes
blue	GH_D09G1096	NAC	NAC090	PREDICTED: NAC domain-containing protein 90-like [Gossypium hirsutum]	1324.87	0.90867	0.8913	Yes
blue	GH_D10G0872	NAC	NAC083	PREDICTED: NAC domain-containing protein 83-like [Gossypium hirsutum]	1503.24	0.931648	0.504492	Yes
blue	GH_A01G2218	NAC	NAC090	PREDICTED: NAC domain-containing protein 90-like [Gossypium arboreum]	1783.7	0.964789	0.514328	Yes
blue	GH_A07G2618	NAC	NAC083	PREDICTED: NAC domain-containing protein 83-like [Gossypium arboreum]	1409.9	0.920481	0.687898	Yes
blue	GH_D07G2562	NAC	NAC083	PREDICTED: NAC domain-containing protein 83-like [Gossypium hirsutum]	1088.57	0.877881	0.691441	Yes
blue	GH_D06G0138	MYB	MYB77	PREDICTED: transcription factor MYB44-like [Gossypium raimondii]	1572.98	0.939699	0.797936	Yes
blue	GH_A06G0154	MYB	MYB77	PREDICTED: transcription factor MYB44-like [Gossypium hirsutum]	2053.75	0.985872	0.555117	Yes
blue	GH_A07G1388	MYB	P	PREDICTED: transcription factor MYB75-like [Gossypium hirsutum]	1738.86	0.958512	0.589292	Yes
blue	GH_D07G1377	MYB	P	PREDICTED: LOW QUALITY PROTEIN: myb-related protein Zm1 [Gossypium raimondii]	1361.87	0.915523	0.511048	Yes
blue	GH_A08G1446	MYB	MYB78	PREDICTED: transcription factor MYB108-like [Gossypium arboreum]	1115.68	0.879452	0.936947	Yes
blue	GH_D08G1464	MYB	MYB108	PREDICTED: transcription factor MYB108-like [Gossypium hirsutum]	1291.21	0.905842	0.727483	Yes
blue	GH_D08G1466	MYB	MYB78	PREDICTED: transcription factor MYB108-like [Gossypium hirsutum]	1113.17	0.879898	0.866162	Yes
blue	GH_A07G1434	MYB	MYB61	PREDICTED: transcription factor MYB86-like [Gossypium arboreum]	1257.57	0.900782	0.552167	Yes
blue	GH_A12G1543	MYB	MYB102	PREDICTED: transcription factor MYB39-like [Gossypium arboreum]	1527.22	0.936861	0.762938	Yes
blue	GH_A03G1845	MYB	MYB4	PREDICTED: myb-related protein Myb4-like [Gossypium hirsutum]	1292.37	0.907794	0.61235	Yes
blue	GH_D12G1546	MYB	MYB102	PREDICTED: transcription factor MYB39-like [Gossypium hirsutum]	1177.72	0.892404	0.823034	Yes
blue	GH_A06G1476	MYB	MYB102	PREDICTED: transcription factor MYB3-like [Gossypium hirsutum]	1471.92	0.928608	0.711111	Yes
blue	GH_A13G0272	HSF	HSFA8	PREDICTED: heat stress transcription factor A-8-like [Gossypium hirsutum]	1479.52	0.931164	0.598936	Yes
blue	GH_D11G0822	HD-ZIP	HAT3	PREDICTED: homeobox-leucine zipper protein HAT3-like isoform X2 [Gossypium hirsutum]	1966.62	0.978869	0.621887	Yes
blue	GH_D12G1328	HD-ZIP	ATHB-12	PREDICTED: homeobox-leucine zipper protein ATHB-7-like [Gossypium hirsutum]	2131.56	0.992582	0.52267	Yes
blue	GH_D06G2400	GRAS	SCL13	PREDICTED: scarecrow-like protein 13 [Gossypium hirsutum]	2110.58	0.989982	0.542417	Yes
blue	GH_A06G2367	GRAS	SCL13	PREDICTED: scarecrow-like protein 13 [Gossypium arboreum]	2087.85	0.988194	0.554332	Yes
blue	GH_D01G0848	GRAS	PAT1	PREDICTED: scarecrow-like transcription factor PAT1 [Gossypium hirsutum]	1759.77	0.962386	0.552586	Yes
blue	GH_D01G0701	GRAS	CIGR1	PREDICTED: scarecrow-like protein 21 [Gossypium hirsutum]	2014.67	0.982838	0.647843	Yes
blue	GH_D05G1795	GRAS	SCL13	PREDICTED: scarecrow-like protein 13 isoform X2 [Gossypium hirsutum]	2090.31	0.988503	0.553579	Yes
blue	GH_A05G1761	GRAS	SCL13	PREDICTED: scarecrow-like protein 13 [Gossypium hirsutum]	1470.16	0.927358	0.856317	Yes
blue	GH_A01G0704	GRAS	CIGR1	PREDICTED: scarecrow-like protein 21 [Gossypium hirsutum]	2012	0.982794	0.621793	Yes
blue	GH_A09G0496	GRAS	SCL8	PREDICTED: scarecrow-like protein 8 [Gossypium hirsutum]	1937.08	0.976356	0.672922	Yes
blue	GH_D08G1793	G2-like	PHL11	PREDICTED: myb family transcription factor APL-like isoform X1 [Gossypium hirsutum]	1097.44	0.881218	0.60815	Yes
blue	GH_D01G0569	ERF	ERF4	PREDICTED: ethylene-responsive transcription factor 4-like [Gossypium hirsutum]	2128.11	0.991249	0.530888	Yes
blue	GH_D11G0442	ERF	ERF106	PREDICTED: ethylene-responsive transcription factor ERF107-like [Gossypium hirsutum]	1542.08	0.933164	0.516644	Yes
blue	GH_D06G0873	ERF	ERF017	PREDICTED: ethylene-responsive transcription factor ERF017-like [Gossypium hirsutum]	1228.78	0.894076	0.88161	Yes
blue	GH_D11G0093	ERF	ERF026	PREDICTED: ethylene-responsive transcription factor ERF027-like [Gossypium hirsutum]	1170.76	0.885818	0.953157	Yes
blue	GH_A11G0087	ERF	ERF026	DRE-binding protein 3a [Gossypium hirsutum]	1150.75	0.882924	0.955552	Yes
blue	GH_A06G0886	ERF	ERF017	ethylene-responsive transcription factor ERF017-like [Gossypium hirsutum]	1212.68	0.891875	0.930733	Yes
blue	GH_D05G2557	ERF	ERF021	PREDICTED: ethylene-responsive transcription factor ERF021-like [Gossypium hirsutum]	1926.19	0.97483	0.674671	Yes
blue	GH_D12G1003	ERF	ERF110	PREDICTED: ethylene-responsive transcription factor ERF114-like [Gossypium hirsutum]	1851.27	0.968397	0.677906	Yes
blue	GH_D05G2609	ERF	DREB2D	PREDICTED: dehydration-responsive element-binding protein 2D-like [Gossypium hirsutum]	1419.78	0.920034	0.84271	Yes
blue	GH_A05G2584	ERF	DREB2D	PREDICTED: dehydration-responsive element-binding protein 2D-like [Gossypium hirsutum]	1198.03	0.890137	0.854537	Yes
blue	GH_A05G2537	ERF	ERF021	PREDICTED: ethylene-responsive transcription factor ERF021-like [Gossypium hirsutum]	1995.82	0.98092	0.630714	Yes
blue	GH_A11G0086	ERF	DREB1D	dehydration-responsive element-binding protein 1D-like [Gossypium hirsutum]	993.872	0.859767	0.526747	Yes
blue	GH_A13G1729	ERF	ERF4	PREDICTED: ethylene-responsive transcription factor 4-like [Gossypium hirsutum]	1255.42	0.898382	0.889713	Yes
blue	GH_A02G1019	ERF	ERF021	PREDICTED: ethylene-responsive transcription factor ERF021-like [Gossypium arboreum]	1419.83	0.920938	0.829935	Yes
blue	GH_D13G0392	ERF	ERF109	PREDICTED: ethylene-responsive transcription factor ERF109-like [Gossypium raimondii]	1909.24	0.972546	0.583211	Yes
blue	GH_D02G2303	ERF	ERF109	PREDICTED: ethylene-responsive transcription factor ERF109-like [Gossypium hirsutum]	1623.69	0.944978	0.794176	Yes
blue	GH_D07G0203	ERF	ERF017	ethylene-responsive transcription factor ERF-IIb1 [Gossypium hirsutum]	1815.32	0.964144	0.691628	Yes
blue	GH_D09G1902	ERF	ERF025	ethylene-responsive transcription factor ERF025-like [Gossypium hirsutum]	1273.51	0.903286	0.855255	Yes
blue	GH_D05G1615	ERF	PTI5	PREDICTED: pathogenesis-related genes transcriptional activator PTI5-like [Gossypium arboreum]	1465.33	0.927847	0.678131	Yes
blue	GH_A03G0224	ERF	DREB1D	PREDICTED: dehydration-responsive element-binding protein 1D-like [Gossypium hirsutum]	1066.22	0.871844	0.947543	Yes
blue	GH_A07G0191	ERF	ERF017	PREDICTED: ethylene-responsive transcription factor ERF017 [Gossypium hirsutum]	1441.54	0.924304	0.855254	Yes
blue	GH_A12G1567	ERF	ERF053	PREDICTED: ethylene-responsive transcription factor ERF054-like [Gossypium hirsutum]	1572.31	0.937621	0.568823	Yes
blue	GH_D03G1742	ERF	DREB1D	C-repeat binding factor 5-like protein [Gossypium barbadense]	1317.83	0.907779	0.893874	Yes
blue	GH_D02G0423	ERF	ERF095	PREDICTED: ethylene-responsive transcription factor ERF096-like [Gossypium raimondii]	1270.52	0.903631	0.759791	Yes
blue	GH_A09G1948	ERF	ERF026	PREDICTED: ethylene-responsive transcription factor ERF027-like [Gossypium arboreum]	1446.04	0.92453	0.82638	Yes
blue	GH_A03G2135	ERF	ERF109	PREDICTED: ethylene-responsive transcription factor ERF109-like [Gossypium hirsutum]	1575.43	0.939883	0.727273	Yes
blue	GH_A09G0918	ERF	ERF4	PREDICTED: ethylene-responsive transcription factor 4-like [Gossypium hirsutum]	1941.46	0.976989	0.626996	Yes
blue	GH_D03G0489	ERF	ABR1	PREDICTED: ethylene-responsive transcription factor ABR1-like [Gossypium hirsutum]	1618.29	0.945135	0.609555	Yes
blue	GH_A11G0240	ERF	ERF061	PREDICTED: ethylene-responsive transcription factor ERF061-like [Gossypium hirsutum]	1747.98	0.958644	0.613636	Yes
blue	GH_A05G1586	ERF	ERF091	PREDICTED: ethylene-responsive transcription factor ERF091-like [Gossypium hirsutum]	848.183	0.842449	0.791176	Yes
blue	GH_A05G1629	Dof	PBF	PREDICTED: dof zinc finger protein DOF2.2-like [Gossypium arboreum]	1690.98	0.954242	0.534554	Yes
blue	GH_A10G0388	Dof	DOF1.5	PREDICTED: dof zinc finger protein DOF1.5 [Gossypium arboreum]	1751.49	0.960142	0.657939	Yes
blue	GH_A01G0200	C3H	At1g03790	PREDICTED: zinc finger CCCH domain-containing protein 2-like [Gossypium hirsutum]	1108.81	0.882061	0.531096	Yes
blue	GH_D05G2128	C2H2	ZAT10	PREDICTED: zinc finger protein ZAT10-like [Gossypium raimondii]	1965.78	0.976487	0.523571	Yes
blue	GH_D12G0938	C2H2	AZF1	PREDICTED: zinc finger protein AZF1-like [Gossypium hirsutum]	1570.4	0.938873	0.781775	Yes
blue	GH_A09G1617	C2H2	ZAT5	PREDICTED: zinc finger protein ZAT5-like [Gossypium hirsutum]	1569.5	0.939645	0.56073	Yes
blue	GH_A12G0877	C2H2	AZF1	PREDICTED: zinc finger protein AZF1-like [Gossypium hirsutum]	1262.24	0.900342	0.758558	Yes
blue	GH_A09G1753	C2H2	ZAT11	PREDICTED: zinc finger protein ZAT11-like [Gossypium hirsutum]	1131.65	0.884207	0.694175	Yes
blue	GH_D05G0019	bHLH	BHLH35	PREDICTED: transcription factor bHLH35-like isoform X2 [Gossypium hirsutum]	2137.24	0.992413	0.537059	Yes
blue	GH_A12G2626	AP2	RAP2-11	PREDICTED: ethylene-responsive transcription factor RAP2-4-like [Gossypium raimondii]	1822.23	0.964883	0.570968	Yes
green	GH_D06G2111	WRKY	WRKY70	WRKY transcription factor 46 [Gossypium hirsutum]	633.051	0.973072	0.259275	No
green	GH_D13G0081	WRKY	WRKY70	probable WRKY transcription factor 54 [Gossypium hirsutum]	688.776	0.994731	0.399756	No
green	GH_A05G4243	WRKY	WRKY70	PREDICTED: probable WRKY transcription factor 70 [Gossypium arboreum]	638.725	0.976038	0.295615	No
green	GH_D07G0374	WRKY	WRKY18	WRKY transcription factor 51 [Gossypium hirsutum]	539.009	0.943695	0.237442	No
green	GH_A06G2073	WRKY	WRKY70	PREDICTED: probable WRKY transcription factor 70 [Gossypium hirsutum]	674.255	0.992694	0.441005	No
green	GH_D03G0476	WRKY	WRKY51	PREDICTED: probable WRKY transcription factor 51 [Gossypium hirsutum]	655.31	0.982327	0.324488	No
green	GH_A13G0077	WRKY	WRKY70	PREDICTED: probable WRKY transcription factor 70 [Gossypium hirsutum]	621.476	0.978519	0.455187	No
green	GH_D12G1417	WRKY	WRKY23	probable WRKY transcription factor 23 [Gossypium hirsutum]	474.249	0.931003	0.342956	No
green	GH_A07G2604	WRKY	WRKY75	PREDICTED: probable WRKY transcription factor 75 [Gossypium hirsutum]	322.255	0.878156	0.368421	No
green	GH_A02G1606	WRKY	WRKY51	PREDICTED: probable WRKY transcription factor 51 [Gossypium hirsutum]	545.787	0.955504	0.427386	No
green	GH_A07G0916	WRKY	WRKY6	WRKY transcription factor 54 [Gossypium hirsutum]	64.0024	0.635673	0.447368	No
green	GH_A07G0582	Trihelix	RNJ	PREDICTED: ribonuclease J-like isoform X1 [Gossypium hirsutum]	223.099	0.809146	0.482201	No
green	GH_D07G0588	Trihelix	RNJ	PREDICTED: ribonuclease J-like isoform X1 [Gossypium arboreum]	391.887	0.906127	0.4618	No
green	GH_D06G2408	Trihelix	GT-2	PREDICTED: trihelix transcription factor GT-2-like isoform X1 [Gossypium hirsutum]	116.906	0.712438	0.38698	No
green	GH_A01G2186	TALE	BLH1	PREDICTED: BEL1-like homeodomain protein 1 [Gossypium arboreum]	393.809	0.904723	0.311719	No
green	GH_A05G0796	TALE	BLH1	PREDICTED: BEL1-like homeodomain protein 1 [Gossypium arboreum]	646.501	0.982898	0.308594	No
green	GH_D08G1395	TALE	BEL1	PREDICTED: homeobox protein BEL1 homolog isoform X1 [Gossypium raimondii]	650.994	0.991091	0.497449	No
green	GH_D12G1689	SBP	TGA1	teosinte glume architecture 1-like [Gossypium hirsutum]	597.4	0.959635	0.162439	No
green	GH_D13G1511	NF-YB	NFYB2	PREDICTED: nuclear transcription factor Y subunit B-3-like [Gossypium raimondii]	547.99	0.942546	0.095663	No
green	GH_D03G0464	NF-YB	NFYB3	PREDICTED: nuclear transcription factor Y subunit B-3-like [Gossypium hirsutum]	47.0369	-0.616041	-1.19931	No
green	GH_D04G0347	NAC	NAC081	PREDICTED: protein ATAF2-like [Gossypium raimondii]	641.33	0.976281	0.291416	No
green	GH_A05G4026	NAC	NAC081	PREDICTED: protein ATAF2-like [Gossypium hirsutum]	630.762	0.972178	0.267298	No
green	GH_D01G0636	NAC	NAC072	NAC domain-containing protein 72-like [Gossypium hirsutum]	594.027	0.956147	0.14055	No
green	GH_D02G0800	NAC	NAC002	NAC domain-containing protein 2-like [Gossypium hirsutum]	645.287	0.978959	0.305547	No
green	GH_A02G0785	NAC	NAC002	NAC domain-containing protein 2-like [Gossypium hirsutum]	634.606	0.972383	0.230951	No
green	GH_D11G2715	NAC	NAC047	PREDICTED: NAC transcription factor 29-like [Gossypium hirsutum]	495.163	0.932396	0.187065	No
green	GH_A11G2692	NAC	NAC047	NAC transcription factor 29-like [Gossypium hirsutum]	561.095	0.96208	0.352425	No
green	GH_A04G0281	NAC	NAC056	PREDICTED: NAC transcription factor 56-like [Gossypium hirsutum]	507.661	0.942133	0.2105	No
green	GH_D05G3801	NAC	NAC072	PREDICTED: NAC domain-containing protein 72-like [Gossypium hirsutum]	534.628	0.959628	0.468793	No
green	GH_D12G1972	NAC	NAC100	PREDICTED: NAC domain-containing protein 100-like [Gossypium hirsutum]	518.564	0.946402	0.285714	No
green	GH_D02G2229	MYB_related	TRB1	PREDICTED: telomere repeat-binding factor 1 [Gossypium raimondii]	660.483	0.991557	0.390662	No
green	GH_A11G0117	MYB_related	RVE6	PREDICTED: protein REVEILLE 6-like isoform X1 [Gossypium hirsutum]	620.613	0.971106	0.257866	No
green	GH_D11G0120	MYB_related	RVE6	PREDICTED: protein REVEILLE 6-like isoform X2 [Gossypium hirsutum]	574.175	0.95561	0.218763	No
green	GH_D12G2778	MYB_related	RVE6	PREDICTED: protein REVEILLE 6-like isoform X1 [Gossypium hirsutum]	88.6389	0.643265	0.413793	No
green	GH_D11G0016	MYB	WER	PREDICTED: transcription factor MYB114-like [Gossypium hirsutum]	600.548	0.962199	0.20307	No
green	GH_D04G0499	MYB	MYB306	PREDICTED: myb-related protein 306-like [Gossypium raimondii]	553.197	0.949668	0.151284	No
green	GH_D10G1742	MYB	MYB15	PREDICTED: myb-related protein Myb4-like [Gossypium hirsutum]	600.304	0.962272	0.237671	No
green	GH_A07G2323	MYB	MYB306	PREDICTED: transcription factor MYB30-like [Gossypium hirsutum]	385.017	0.904831	0.347662	No
green	GH_A10G1153	MYB	MYB15	PREDICTED: myb-related protein Myb4-like [Gossypium arboreum]	608.239	0.963236	0.20414	No
green	GH_D11G0348	MYB	MYB306	PREDICTED: myb-related protein 306 [Gossypium hirsutum]	522.964	0.936923	0.164863	No
green	GH_A13G2571	MYB	MYB48	PREDICTED: transcription factor MYB59-like [Gossypium arboreum]	37.5156	0.56929	0.155335	No
green	GH_A11G2131	MYB	MYB93	PREDICTED: myb-related protein 308-like [Gossypium hirsutum]	384.837	0.890653	0.191867	No
green	GH_A08G2274	MYB	MYB36	PREDICTED: transcription factor RAX2-like [Gossypium arboreum]	569.361	0.958523	0.297511	No
green	GH_A11G1818	MYB	MYB308	PREDICTED: myb-related protein 308-like [Gossypium hirsutum]	28.3094	-0.548477	-1.55725	No
green	GH_D02G2244	LBD	LBD38	PREDICTED: LOB domain-containing protein 38-like [Gossypium hirsutum]	494.755	0.939805	0.304522	No
green	GH_A03G2077	LBD	LBD38	PREDICTED: LOB domain-containing protein 38-like [Gossypium arboreum]	473.143	0.930349	0.255624	No
green	GH_A05G2097	LBD	LBD39	PREDICTED: LOB domain-containing protein 39-like [Gossypium hirsutum]	475.366	0.932401	0.307285	No
green	GH_A06G0672	HSF	HSFC1	PREDICTED: heat stress transcription factor C-1-like [Gossypium hirsutum]	622.631	0.967164	0.197108	No
green	GH_D06G0642	HSF	HSFC1	heat stress transcription factor C-1-like [Gossypium hirsutum]	606.997	0.961483	0.170846	No
green	GH_D09G1530	HSF	HSFA3	PREDICTED: heat stress transcription factor A-3 [Gossypium raimondii]	381.158	0.898211	0.288462	No
green	GH_D03G0318	HD-ZIP	HAT22	PREDICTED: homeobox-leucine zipper protein HAT22-like [Gossypium hirsutum]	615.786	0.974938	0.356811	No
green	GH_A01G0578	HD-ZIP	ATHB-52	PREDICTED: homeobox-leucine zipper protein ATHB-52-like [Gossypium hirsutum]	6.32116	0.358265	0.299479	No
green	GH_D11G1556	HB-other	RLT3	Six5 [Gossypium arboreum]	593.184	0.973676	0.388551	No
green	GH_A11G1530	HB-other	RLT3	PREDICTED: homeobox-DDT domain protein RLT3-like isoform X1 [Gossypium hirsutum]	390.891	0.906	0.361446	No
green	GH_D04G1141	GRF	GRF3	PREDICTED: growth-regulating factor 3-like isoform X2 [Gossypium raimondii]	577.18	0.960401	0.288939	No
green	GH_D03G1411	GRAS	SCL14	PREDICTED: scarecrow-like protein 30 [Gossypium hirsutum]	630.392	0.973307	0.272587	No
green	GH_A03G0554	GRAS	SCL33	PREDICTED: scarecrow-like protein 30 [Gossypium hirsutum]	605.449	0.961727	0.18949	No
green	GH_A06G1913	GRAS	SCL14	PREDICTED: scarecrow-like protein 30 [Gossypium arboreum]	513.152	0.951832	0.381519	No
green	GH_A13G0138	GRAS	SCL3	PREDICTED: scarecrow-like protein 3 isoform X1 [Gossypium hirsutum]	85.6322	-0.676776	-1.23907	No
green	GH_A05G0952	GRAS	SCL14	PREDICTED: scarecrow-like protein 14 [Gossypium hirsutum]	232.044	0.829562	0.472779	No
green	GH_A05G0477	GATA	GATA12	PREDICTED: GATA transcription factor 12-like [Gossypium arboreum]	491.022	0.933081	0.297328	No
green	GH_D13G1998	GATA	GATA15	PREDICTED: GATA transcription factor 15-like [Gossypium raimondii]	100.14	0.710212	0.388037	No
green	GH_D05G3685	ERF	ERF4	PREDICTED: ethylene-responsive transcription factor 4-like [Gossypium raimondii]	572.28	0.948017	0.115559	No
green	GH_D12G2366	ERF	ERF5	PREDICTED: ethylene-responsive transcription factor 5-like [Gossypium hirsutum]	615.345	0.972447	0.333522	No
green	GH_D11G0441	ERF	ERF2	PREDICTED: ethylene-responsive transcription factor 2-like [Gossypium hirsutum]	510.522	0.929994	0.125086	No
green	GH_A12G2534	ERF	CRF2	PREDICTED: ethylene-responsive transcription factor CRF1-like [Gossypium hirsutum]	618.011	0.967092	0.205148	No
green	GH_A06G0401	ERF	RAP2-4	PREDICTED: ethylene-responsive transcription factor RAP2-13-like [Gossypium hirsutum]	30.8221	0.547322	0.156429	No
green	GH_D06G0842	ERF	ERF017	PREDICTED: ethylene-responsive transcription factor ERF017-like [Gossypium hirsutum]	652.639	0.985137	0.376896	No
green	GH_A11G2098	ERF	ERF060	ethylene-responsive transcription factor ERF060-like [Gossypium hirsutum]	628.124	0.969918	0.210256	No
green	GH_A09G2129	ERF	ERF1A	PREDICTED: ethylene-responsive transcription factor 2-like [Gossypium hirsutum]	663.584	0.989246	0.414451	No
green	GH_A12G1866	ERF	ERF119	PREDICTED: ethylene-responsive transcription factor ERF119 [Gossypium hirsutum]	481.138	0.92289	0.0797614	No
green	GH_A08G1919	ERF	ERF5	PREDICTED: ethylene-responsive transcription factor 5-like [Gossypium hirsutum]	579.246	0.951841	0.141074	No
green	GH_D09G2064	ERF	ERF1A	PREDICTED: ethylene-responsive transcription factor 2-like [Gossypium hirsutum]	519.412	0.938649	0.265815	No
green	GH_D12G2554	ERF	CRF2	PREDICTED: ethylene-responsive transcription factor CRF1 [Gossypium hirsutum]	647.535	0.979012	0.259036	No
green	GH_D02G0843	ERF	RAP2-4	PREDICTED: ethylene-responsive transcription factor RAP2-4-like [Gossypium raimondii]	591.218	0.969468	0.350208	No
green	GH_A06G2299	ERF	ERF4	PREDICTED: ethylene-responsive transcription factor 4-like [Gossypium arboreum]	648.494	0.983206	0.386182	No
green	GH_A02G0827	ERF	RAP2-4	PREDICTED: ethylene-responsive transcription factor RAP2-4-like [Gossypium arboreum]	602.092	0.962167	0.180382	No
green	GH_A12G2351	ERF	ERF5	PREDICTED: ethylene-responsive transcription factor ERF105-like [Gossypium hirsutum]	526.598	0.949039	0.38569	No
green	GH_D13G1926	ERF	ERF1B	PREDICTED: ethylene-responsive transcription factor 1B-like [Gossypium hirsutum]	454.424	0.9263	0.325766	No
green	GH_D10G1928	ERF	RAP2-3	AP2/EREBP transcription factor ERF-2 [Gossypium hirsutum]	345.841	0.883671	0.443124	No
green	GH_A05G0486	ERF	DREB3	PREDICTED: ethylene-responsive transcription factor TINY-like [Gossypium raimondii]	528.529	0.941955	0.236477	No
green	GH_A07G0500	ERF	ERF2	PREDICTED: ethylene-responsive transcription factor 2-like [Gossypium hirsutum]	489.017	0.938033	0.354229	No
green	GH_D09G0479	ERF	DREB1D	PREDICTED: dehydration-responsive element-binding protein 1A-like [Gossypium hirsutum]	465.388	0.918698	0.179965	No
green	GH_D10G2321	ERF	DREB2A	PREDICTED: dehydration-responsive element-binding protein 2A-like isoform X1 [Gossypium hirsutum]	550.756	0.951111	0.304348	No
green	GH_D01G1813	ERF	ESR2	PREDICTED: ethylene-responsive transcription factor ESR2-like [Gossypium raimondii]	462.936	0.927216	0.337067	No
green	GH_D04G1603	ERF	ERF054	PREDICTED: ethylene-responsive transcription factor ERF054 [Gossypium hirsutum]	529.815	0.942957	0.214067	No
green	GH_D06G1237	EIL	EIL3	PREDICTED: ETHYLENE INSENSITIVE 3-like 3 protein isoform X1 [Gossypium raimondii]	621.873	0.97889	0.290228	No
green	GH_D09G0153	Dof	CDF3	PREDICTED: cyclic dof factor 3-like [Gossypium arboreum]	596.095	0.958718	0.179291	No
green	GH_D06G1499	Dof	DOF1.4	PREDICTED: dof zinc finger protein DOF1.4-like [Gossypium hirsutum]	533.901	0.944632	0.182706	No
green	GH_D07G0968	CO-like	COL9	PREDICTED: zinc finger protein CONSTANS-LIKE 9-like [Gossypium hirsutum]	510.981	0.931112	0.125182	No
green	GH_D01G0215	CO-like	COL15	zinc finger protein CONSTANS-LIKE 14-like [Gossypium hirsutum]	183.844	0.786543	0.292208	No
green	GH_A10G2627	C3H	At2g40140	PREDICTED: zinc finger CCCH domain-containing protein 29-like [Gossypium arboreum]	601.241	0.959601	0.170578	No
green	GH_A06G1875	C3H	At2g40140	PREDICTED: zinc finger CCCH domain-containing protein 29-like isoform X1 [Gossypium arboreum]	592.694	0.955003	0.135689	No
green	GH_D05G0877	C3H	At5g58620	PREDICTED: zinc finger CCCH domain-containing protein 66-like isoform X1 [Gossypium hirsutum]	664.118	0.988832	0.300149	No
green	GH_A05G0885	C3H	At5g58620	PREDICTED: zinc finger CCCH domain-containing protein 66-like isoform X1 [Gossypium hirsutum]	603.364	0.978502	0.37809	No
green	GH_D07G1123	C3H	At5g58620	PREDICTED: zinc finger CCCH domain-containing protein 66-like [Gossypium raimondii]	441.778	0.921691	0.249548	No
green	GH_A05G0278	C3H	At2g19810	PREDICTED: zinc finger CCCH domain-containing protein 20-like isoform X1 [Gossypium hirsutum]	356.671	0.882859	0.22039	No
green	GH_A11G1849	C3H	At1g19860	PREDICTED: zinc finger CCCH domain-containing protein 6-like [Gossypium hirsutum]	405.169	0.90863	0.340659	No
green	GH_D11G1885	C3H	At1g19860	PREDICTED: zinc finger CCCH domain-containing protein 6-like [Gossypium hirsutum]	517.201	0.951786	0.425532	No
green	GH_D01G1249	C2H2	AZF1	PREDICTED: zinc finger protein ZAT10-like [Gossypium hirsutum]	638.823	0.982896	0.450492	No
green	GH_A13G0215	C2H2	ZAT11	PREDICTED: zinc finger protein ZAT11-like [Gossypium arboreum]	609.4	0.969144	0.304819	No
green	GH_A11G2260	C2H2	--	Zinc finger family protein [Theobroma cacao]	320.8	0.869922	0.21957	No
green	GH_A11G2982	C2H2	MGP	PREDICTED: protein indeterminate-domain 2-like isoform X1 [Gossypium hirsutum]	521.188	0.948847	0.277204	No
green	GH_D11G3013	C2H2	IDD1	PREDICTED: protein indeterminate-domain 2-like [Gossypium hirsutum]	381.98	0.896534	0.214178	No
green	GH_A08G1520	bZIP	CPRF1	PREDICTED: common plant regulatory factor 1-like isoform X2 [Gossypium hirsutum]	237.11	0.822176	0.217487	No
green	GH_D04G0072	bZIP	BZIP60	PREDICTED: bZIP transcription factor 60-like [Gossypium raimondii]	595.896	0.976477	0.380794	No
green	GH_D11G1346	bZIP	CPRF2	PREDICTED: basic leucine zipper 25-like isoform X1 [Gossypium hirsutum]	543.135	0.947505	0.196708	No
green	GH_A11G1314	bZIP	CPRF2	PREDICTED: light-inducible protein CPRF2-like isoform X1 [Gossypium hirsutum]	510.013	0.935033	0.206557	No
green	GH_A09G2156	bHLH	MYC2	PREDICTED: transcription factor MYC4-like [Gossypium arboreum]	557.453	0.944338	0.107763	No
green	GH_A12G1576	bHLH	BHLH162	PREDICTED: transcription factor bHLH36-like [Gossypium hirsutum]	507.838	0.945072	0.387562	No
green	GH_A09G1417	bHLH	RABA4D	PREDICTED: transcription factor bHLH130-like isoform X2 [Gossypium hirsutum]	518.621	0.950231	0.394356	No
green	GH_D09G1366	bHLH	BHLH130	PREDICTED: transcription factor bHLH130-like isoform X4 [Gossypium raimondii]	611.264	0.976689	0.397657	No
green	GH_D05G1709	bHLH	BHLH112	PREDICTED: transcription factor bHLH112-like [Gossypium hirsutum]	427.462	0.909603	0.17094	No
green	GH_D02G2032	bHLH	BHLH117	PREDICTED: transcription factor bHLH117-like [Gossypium hirsutum]	571.741	0.957191	0.223108	No
green	GH_A11G1043	bHLH	MYC2	PREDICTED: transcription factor MYC2-like [Gossypium hirsutum]	214.222	0.812473	0.380042	No
green	GH_D10G0369	BES1	BEH4	PREDICTED: BES1/BZR1 homolog protein 4-like isoform X1 [Gossypium raimondii]	467.185	0.936929	0.392074	No
green	MSTRG.16731	BES1	BEH4	PREDICTED: BES1/BZR1 homolog protein 4-like isoform X1 [Gossypium hirsutum]	511.287	0.941045	0.27044	No
green	GH_A07G0369	WRKY	WRKY71	PREDICTED: WRKY transcription factor 18-like [Gossypium arboreum]	368.415	0.897229	0.675606	Yes
green	GH_D07G2545	WRKY	WRKY75	PREDICTED: probable WRKY transcription factor 75 [Gossypium raimondii]	621.634	0.984776	0.552253	Yes
green	GH_A11G2071	WRKY	WRKY50	PREDICTED: probable WRKY transcription factor 51 isoform X2 [Gossypium raimondii]	528.521	0.957645	0.623785	Yes
green	GH_D05G0601	WRKY	WRKY76	PREDICTED: probable WRKY transcription factor 40 [Gossypium raimondii]	540.354	0.95909	0.59222	Yes
green	GH_A05G0604	WRKY	WRKY76	PREDICTED: probable WRKY transcription factor 40 [Gossypium arboreum]	431.557	0.923213	0.671875	Yes
green	GH_D12G0140	NAC	NAC104	PREDICTED: NAC domain-containing protein 55-like isoform X1 [Gossypium raimondii]	282.804	0.851706	0.580362	Yes
green	GH_D13G1884	NAC	NAC047	NAC domain-containing 29 -like protein [Gossypium arboreum]	490.571	0.94171	0.540082	Yes
green	GH_A04G0282	NAC	NAC072	PREDICTED: NAC domain-containing protein 72-like [Gossypium hirsutum]	343.24	0.88589	0.508544	Yes
green	GH_A09G0347	NAC	SOG1	NAC domain-containing 8 -like protein [Gossypium arboreum]	452.489	0.930376	0.531365	Yes
green	GH_D09G0354	NAC	SOG1	PREDICTED: NAC domain-containing protein 8-like, partial [Gossypium hirsutum]	521.914	0.955381	0.691114	Yes
green	GH_A09G1436	MYB_related	--	PREDICTED: myb-like protein X [Gossypium hirsutum]	537.467	0.960378	0.540726	Yes
green	GH_D05G2643	MYB	MYB73	PREDICTED: transcriptional activator Myb-like [Gossypium hirsutum]	623.841	0.983127	0.565441	Yes
green	GH_A05G0497	MYB	MYB3R4	Myb-related 3R-1 -like protein [Gossypium arboreum]	538.694	0.960688	0.564706	Yes
green	GH_A02G1904	HD-ZIP	ATHB-40	PREDICTED: homeobox-leucine zipper protein ATHB-40-like [Gossypium arboreum]	581.378	0.97255	0.585299	Yes
green	GH_A13G2037	GATA	GATA15	PREDICTED: GATA transcription factor 15-like [Gossypium hirsutum]	343.124	0.887333	0.549806	Yes
green	GH_A12G2350	ERF	ERF5	PREDICTED: ethylene-responsive transcription factor 5-like [Gossypium hirsutum]	505.781	0.949705	0.758751	Yes
green	GH_D02G0425	ERF	ERF1B	PREDICTED: ethylene-responsive transcription factor 1B-like [Gossypium hirsutum]	590.909	0.975236	0.628856	Yes
green	GH_A02G0409	ERF	ERF1B	PREDICTED: ethylene-responsive transcription factor 1B-like [Gossypium hirsutum]	573.796	0.966635	0.522953	Yes
green	GH_D12G2364	ERF	ERF1A	PREDICTED: ethylene-responsive transcription factor 2 [Gossypium raimondii]	586.559	0.972711	0.594636	Yes
green	GH_A12G2349	ERF	ERF1A	PREDICTED: ethylene-responsive transcription factor 2-like [Gossypium hirsutum]	498.557	0.945875	0.670697	Yes
green	GH_D10G1710	ERF	ERF1B	PREDICTED: ethylene-responsive transcription factor 1B-like [Gossypium raimondii]	470.675	0.936657	0.621101	Yes
green	GH_D08G1929	ERF	ERF1A	PREDICTED: ethylene-responsive transcription factor 2-like [Gossypium hirsutum]	647.491	0.988879	0.519841	Yes
green	GH_D12G2365	ERF	ERF5	PREDICTED: ethylene-responsive transcription factor 5-like [Gossypium raimondii]	436.41	0.924242	0.803688	Yes
green	GH_D06G2337	ERF	ERF4	PREDICTED: ethylene-responsive transcription factor 4-like [Gossypium raimondii]	612.73	0.980616	0.521041	Yes
green	GH_A08G1918	ERF	ERF1A	PREDICTED: ethylene-responsive transcription factor 2-like [Gossypium hirsutum]	605.126	0.979821	0.634531	Yes
green	GH_D08G2187	ERF	ERF1B	PREDICTED: ethylene-responsive transcription factor 15-like [Gossypium raimondii]	268.028	0.840169	0.807854	Yes
green	GH_A11G1356	ERF	ERF1B	ethylene-responsive transcription factor 1B-like [Gossypium hirsutum]	534.63	0.957406	0.579747	Yes
green	GH_A11G2831	ERF	ERF1B	PREDICTED: ethylene-responsive transcription factor 1B-like [Gossypium hirsutum]	563.823	0.968419	0.69908	Yes
green	GH_A13G0230	ERF	DREB2A	PREDICTED: dehydration-responsive element-binding protein 2A-like [Gossypium hirsutum]	437.467	0.923288	0.582593	Yes
green	GH_D06G0442	ERF	ERF013	PREDICTED: ethylene-responsive transcription factor ERF014-like [Gossypium hirsutum]	490.057	0.943989	0.816514	Yes
green	GH_D08G1928	ERF	ERF1A	PREDICTED: ethylene-responsive transcription factor 2-like [Gossypium raimondii]	540.878	0.958572	0.543662	Yes
green	GH_D11G2862	ERF	ERF1B	PREDICTED: ethylene-responsive transcription factor 1B-like [Gossypium raimondii]	499.61	0.948755	0.58908	Yes
green	GH_A11G1213	C2H2	MGP	PREDICTED: protein indeterminate-domain 2-like [Gossypium hirsutum]	507.227	0.948163	0.501629	Yes
green	GH_A03G2209	bZIP	BZIP44	PREDICTED: bZIP transcription factor 11-like [Gossypium arboreum]	642.486	0.9886	0.529341	Yes
green	GH_D02G2380	bZIP	BZIP44	PREDICTED: ocs element-binding factor 1-like [Gossypium raimondii]	545.816	0.962907	0.603744	Yes
green	GH_A02G1758	bZIP	BZIP53	PREDICTED: basic leucine zipper 25-like [Gossypium hirsutum]	331.365	0.879101	0.501587	Yes
green	GH_A02G1821	bHLH	HEC2	PREDICTED: transcription factor HEC2-like [Gossypium hirsutum]	623.692	0.984609	0.586538	Yes
green	GH_A05G0301	bHLH	BHLH	HLH domain-containing protein [Cephalotus follicularis]	322.946	0.871131	0.923313	Yes
paleturquoise	GH_A13G2211	NF-YA	NFYA3	PREDICTED: nuclear transcription factor Y subunit A-7-like isoform X1 [Gossypium hirsutum]	113.668	0.92162	0.424722	No
paleturquoise	GH_D01G0311	NAC	NAC021	PREDICTED: NAC domain-containing protein 21/22-like [Gossypium raimondii]	97.5952	0.909342	0.223899	No
paleturquoise	GH_A01G0326	NAC	NAC021	PREDICTED: NAC domain-containing protein 21/22-like [Gossypium arboreum]	65.9443	0.847818	0.207709	No
paleturquoise	GH_D04G0333	NAC	NAC104	PREDICTED: NAC domain-containing protein 104-like isoform X2 [Gossypium hirsutum]	99.2422	0.891384	0.400517	No
paleturquoise	GH_A11G3684	MYB_related	KUA1	PREDICTED: transcription factor MYB1R1 [Gossypium arboreum]	19.3521	-0.638796	-0.65669	No
paleturquoise	GH_D06G2368	MYB_related	CPC	PREDICTED: MYB-like transcription factor ETC1 [Gossypium raimondii]	121.83	0.933186	0.463777	No
paleturquoise	GH_A13G1882	MYB	MYB306	PREDICTED: myb-related protein 306-like [Gossypium hirsutum]	124.123	0.95114	0.143482	No
paleturquoise	GH_A09G0413	MYB	MYB315	PREDICTED: myb-related protein 315-like [Gossypium hirsutum]	9.45854	0.54555	-0.110032	No
paleturquoise	GH_A05G2081	M-type	AGL104	PREDICTED: agamous-like MADS-box protein AGL104 isoform X3 [Gossypium arboreum]	108.24	0.912748	0.218988	No
paleturquoise	GH_D05G2112	M-type	AGL104	PREDICTED: agamous-like MADS-box protein AGL104 isoform X2 [Gossypium hirsutum]	78.2793	0.856668	0.201023	No
paleturquoise	GH_D12G0953	LBD	LBD39	PREDICTED: LOB domain-containing protein 38-like [Gossypium hirsutum]	107.223	0.92143	0.377439	No
paleturquoise	GH_A07G0128	HSF	HSF30	PREDICTED: heat stress transcription factor A-2-like [Gossypium arboreum]	67.546	0.82331	0.48037	No
paleturquoise	GH_D06G0340	HD-ZIP	ATHB-6	PREDICTED: homeobox-leucine zipper protein ATHB-6-like isoform X2 [Gossypium raimondii]	69.0069	-0.82027	-1.55798	No
paleturquoise	GH_D04G0510	HD-ZIP	ATHB-20	PREDICTED: homeobox-leucine zipper protein HAT7-like [Gossypium hirsutum]	83.2746	0.883367	0.285423	No
paleturquoise	GH_A05G0205	GRAS	GAI	DELLA protein SLR1-like [Gossypium hirsutum]	62.7486	-0.833364	-1.55167	No
paleturquoise	GH_D07G1074	GRAS	SCL14	PREDICTED: scarecrow-like protein 33 [Gossypium hirsutum]	85.2693	-0.870924	-1.82588	No
paleturquoise	GH_D05G0209	GRAS	GAI1	DELLA protein SLR1-like [Gossypium hirsutum]	50.3633	-0.803922	-5.40125	No
paleturquoise	GH_A03G0552	GRAS	SCL14	PREDICTED: scarecrow-like protein 33 [Gossypium hirsutum]	66.2623	-0.788441	-1.1825	No
paleturquoise	GH_A06G0641	GRAS	GAI	DELLA protein DWARF8-like [Gossypium hirsutum]	40.1485	-0.758384	-2.60811	No
paleturquoise	GH_A11G0488	G2-like	HHO5	PREDICTED: myb family transcription factor EFM-like [Gossypium arboreum]	25.3223	0.64267	0.371429	No
paleturquoise	GH_D06G0186	ERF	RAP2-1	PREDICTED: ethylene-responsive transcription factor RAP2-1-like isoform X2 [Gossypium raimondii]	130.92	0.961221	0.29479	No
paleturquoise	GH_A08G2170	ERF	ERF1B	PREDICTED: ethylene-responsive transcription factor 15-like [Gossypium hirsutum]	93.9363	0.910523	0.310051	No
paleturquoise	GH_D11G3310	DBB	BBX22	PREDICTED: B-box zinc finger protein 22-like [Gossypium raimondii]	51.2723	0.735825	-0.0635528	No
paleturquoise	GH_A12G0567	CO-like	COL2	CONSTANS-like 1 protein [Gossypium hirsutum]	67.6881	0.810793	0.338581	No
paleturquoise	GH_A05G0455	C3H	At2g19810	PREDICTED: zinc finger CCCH domain-containing protein 23-like [Gossypium hirsutum]	117.746	0.936775	0.327232	No
paleturquoise	GH_D05G0458	C3H	At2g19810	PREDICTED: zinc finger CCCH domain-containing protein 23-like [Gossypium hirsutum]	94.2885	0.858717	0.11378	No
paleturquoise	GH_A07G0247	C3H	At2g19810	PREDICTED: zinc finger CCCH domain-containing protein 23-like [Gossypium hirsutum]	44.5857	0.757974	0.459839	No
paleturquoise	GH_D08G2430	bZIP	CPRF2	PREDICTED: light-inducible protein CPRF2-like [Gossypium hirsutum]	108.804	0.875762	0.328203	No
paleturquoise	GH_A08G2424	bZIP	CPRF2	PREDICTED: light-inducible protein CPRF2-like [Gossypium arboreum]	149.643	0.978443	0.374629	No
paleturquoise	GH_A11G2791	bZIP	CPRF2	PREDICTED: light-inducible protein CPRF2-like isoform X2 [Gossypium hirsutum]	138.605	0.969692	0.333773	No
paleturquoise	GH_D11G2825	bZIP	CPRF2	PREDICTED: light-inducible protein CPRF2-like [Gossypium hirsutum]	83.0614	0.803725	0.348867	No
paleturquoise	GH_A07G1204	bZIP	TGA9	PREDICTED: transcription factor HBP-1b(c38)-like isoform X1 [Gossypium hirsutum]	118.564	0.946106	0.310897	No
paleturquoise	GH_D12G0659	bHLH	BEE2	PREDICTED: transcription factor BEE 2-like isoform X1 [Gossypium hirsutum]	88.9952	0.878033	0.322166	No
paleturquoise	GH_A12G0648	bHLH	BEE2	PREDICTED: transcription factor BEE 2-like isoform X1 [Gossypium hirsutum]	128.684	0.956211	0.329835	No
paleturquoise	GH_D09G0794	bZIP	BZIP1	PREDICTED: basic leucine zipper 1-like [Gossypium hirsutum]	113.483	0.926744	0.598913	Yes
saddlebrown	GH_D12G1315	MYB	MYB5	PREDICTED: transcription repressor MYB6-like [Gossypium raimondii]	20.6975	0.865105	0.469606	No
saddlebrown	GH_D08G0919	AP2	AIL5	PREDICTED: AP2-like ethylene-responsive transcription factor AIL5 isoform X1 [Gossypium hirsutum]	13.8203	0.770731	0.391026	No
