# Supplementary material for: Transcriptomic Profiling of Young Cotyledons Response to Chilling Stress in Two Contrasting Cotton (Gossypium hirsutum L.) Genotypes at the Seedling Stage
Source: Int J Mol Sci. 2020 Jul 19;21(14):5095. doi: 10.3390/ijms21145095 (PMC7404027; doi:10.3390/ijms21145095)
Supplement: Supplementary file 1 [file ijms-21-05095-s001.zip › Supplementary Files/Table S5. Primer sequences used in RT-qPCR.xlsx]

## Sheet: Sheet1
Table S5. Primer sequences used in RT-qPCR.
Primer name	Gene name	Description	Forward primer	Reverse primer
GH_A01G2197	YLS9/NHL10	NDR1/HIN1-Like protein 3-like	ATGTCTGACAAACAAGCTCA	CTAGAAATCCAAATCACATCTAGT
GH_A03G1130	RAV1	AP2/ERF and B3 domain-containing transcription factor RAV1-like	ATGGATGGAGGCTGCATAG	TTACAAGGCATTAATTATTGCCC
GH_A08G1036	TET7	tetraspanin-8-like	ATGGCCTTCCGCCTTAGC	TCAAGGTTTCCAGGTCTGCT
GH_A08G2077	AAE3	LOW QUALITY PROTEIN: oxalate--CoA ligase-like	ATGGAAACTGTAACTTTGACAGG	TTAAGCTCCAAATTTGGGTACT
GH_A11G3691	TIP1-1	aquaporin TIP1-1-like	ATGCCGATCCGAAACATAG	TCAATAATCGGTGGGAGG
GH_A12G2350	ERF5	ethylene-responsive transcription factor 5-like	ATGGAAAGTAGCAGTGAAGTG	TTAGATGACCGTCACTTGTTG
GH_D01G0569	ERF4	ethylene-responsive transcription factor 4-like	ATGGCTCCGAAATCACAAC	TCAGATCATCTCAGCAGGC
GH_D02G0425	ERF1B	ethylene-responsive transcription factor 1B-like	ATGGAATCTTTCCATTTTCACTCA	TCACCAAGGTGTAGCAGC
GH_D04G0732	ERD15	protein EARLY RESPONSIVE TO DEHYDRATION 15-like	ATGGAGATTCTTTCTCAACGACC	CTACCTTGGTTGGTGAATATTCCT
GH_D05G2128	ZAT10	zinc finger protein ZAT10-like	ATGGCTTTAGAAGCTCTCAAC	CTAATTTGTTTCGTTGACTTGCA
GH_D06G0873	ERF017	ethylene-responsive transcription factor ERF017-like	GTGTACGGAAGAGGAAATG	TTAAAAGTTCCAAAGAAACGATGA
GH_D06G1504	DRM1	auxin-repressed 12.5 kDa protein isoform X2	ATGGTTCTGCTAGAGAAACTTTGG	TCAGCGGTGATGCTTGCT
GH_D06G1540	SAG12	zingipain-2-like	ATGGCTTTCGCACTCAAA	TCATGCAACTGGATAGGAAG
GH_D08G0974	TET7	tetraspanin-8-like	ATGGCCTTCCGCCTTAGC	TCAAGGTTTCCAGGTCTGC
GH_D09G0794	BZIP1	basic leucine zipper 1-like	ATGTCGAATGTTCCGGGG	TCAATAGTTCAACATTTCAGTAGA
GH_D09G1466	YLS9/NHL10	protein YLS9-like	ATGGCGGAGAAACAAGCTC	TCAGAAATCCCAATCGCACT
GH_D11G0093	ERF026	ethylene-responsive transcription factor ERF027-like	ATGACTGAATCTGATTCTTCTT	TTAAGTGTAAGTCCATAGTGTATC
GH_D12G0938	AZF1	zinc finger protein AZF1-like	ATGGCTCTTGAAACGTTGAAT	TTAAACCTTGCAGCTTCCGTG
GH_D12G2554	CRF2	ethylene-responsive transcription factor CRF1	ATGGATACTTGTCCTGTTCCT	TCAAATAGCTAACAGAGGATCCGA
GH_D13G0081	WRKY70	probable WRKY transcription factor 54	ATGGGTACACTTTCAGCTTG	TTACAACACACACTCATCACT
GH_A11G0579	GhACTIN7	actin-7-like	ATCCTCCGTCTTGACCTTG	TGTCCGTCAGGCAACTCAT
